# Supplementary material for: Signaling Logic of Activity-Triggered Dendritic Protein Synthesis: An mTOR Gate But Not a Feedback Switch
Source: PLoS Comput Biol. 2009 Feb 13;5(2):e1000287. doi: 10.1371/journal.pcbi.1000287 (PMC2647780; doi:10.1371/journal.pcbi.1000287)
Supplement: Dataset S2 — Model equations and parameters. (1.34 MB XLS) [file pcbi.1000287.s002.xls]

## Sheet: eqnfile_new
Composite Model
Concentration units: uM
Time units: sec
Default Volume (m^3) : 1e-15
Equations for group /kinetics
Reactions for group /kinetics
Reaction	Kf	Kb
eIF4G-A_clx + eIF4E <===> eIF4F	30 uM^-1.s^-1	0.1 s^-1
eIF4A + eIF4G <===> eIF4G-A_clx	0.3 uM^-1.s^-1	1 s^-1
mRNA + eIF4F <===> eIF4F-mRNA_clx	0.2 uM^-1.s^-1	0.077 s^-1
Ca_sum <===> Ca	300 s^-1	300 s^-1
CaMKIII* <===> CaMKIII	0.07 s^-1	0 s^-1
eEF2 + 80S_ribos_clx <===> Translation_clx	40 uM^-1.s^-1	10 s^-1
60S_R + 43Scomplex <===> 80S_ribos_clx	1 uM^-1.s^-1	0.9 s^-1
craf-1* + GTP-Ras <===> Raf*-GTP-Ras	9.9996 uM^-1.s^-1	0.5 s^-1
CaM-Ca4 + CaMKIII <===> CaMKIII_CaM-Ca4	99 uM^-1.s^-1	0.09 s^-1
peptide <===> protein	0.1 s^-1	0.001 s^-1
protein <===> degraded_protein	1 s^-1	0 s^-1
Rheb-GDP <===> Rheb-GTP	0.2 s^-1	0 s^-1
eIF4E-BP_thr37_46 <===> 4E-BP_t37_46 + eIF4E	1 s^-1	0.1 uM^-1.s^-1
S6K <===> S6K*	0.01 s^-1	0 s^-1
rad_peptide <===> rad_protein	0.1 s^-1	0.001 s^-1
rad_protein <===> rad_deg_pro	1 s^-1	0 s^-1
AA <===> rad_AA	0 s^-1	0 s^-1
GTP-Ras + PI3K <===> Ras-GTP_PI3K	1.8 uM^-1.s^-1	5 s^-1
Enzymes for group /kinetics
Enzyme-reaction	Km	kcat	ratio
S6K_thr-412 ---PDK1--> S6K_thr-252	10 uM	1 s^-1	4
S6K* ---PP2A--> S6K	8.8001 uM	1 s^-1	4
S6K_thr-412 ---PP2A--> S6K*	8.8001 uM	1 s^-1	4
S6K_thr-252 ---PP2A--> S6K_thr-412	8.8001 uM	1 s^-1	4
PIP3_AKT-t308_s473 ---PP2A--> PIP3_AKT_thr308	4.8 uM	1.8 s^-1	4
PIP3_AKT_thr308 ---PP2A--> PIP3_AKT	4.8002 uM	1.8 s^-1	4
eEFthr-56 ---PP2A--> eEF2	8.8003 uM	0.47 s^-1	4
4E-BP_thr37_46_s65 ---PP2A--> 4E-BP_t37_46	8.8 uM	1 s^-1	4
4E-BP_t37_46 ---PP2A--> 4E-BP	8.8 uM	1 s^-1	4
eIF4E_4E-BP_t37_46_s65 ---PP2A--> eIF4E-BP_thr37_46	8.8003 uM	1 s^-1	4
eIF4E-BP_thr37_46 ---PP2A--> eIF4E-BP	8.8003 uM	1 s^-1	4
PLC_g ---PLCg_basal--> PLC_g*	0.3 uM	0.5 s^-1	4
Rheb-GTP ---TSC1-TSC2--> Rheb-GDP	0.3 uM	20 s^-1	4
S6K* ---TOR_Rheb-GTP_clx--> S6K_thr-412	0.79997 uM	0.06 s^-1	4
eIF4E-BP ---TOR_Rheb-GTP_clx--> eIF4E-BP_thr37_46	1.8 uM	1 s^-1	4
4E-BP ---TOR_Rheb-GTP_clx--> 4E-BP_t37_46	1.8 uM	1 s^-1	4
CaMKIII ---S6K_thr-252--> CaMKIII*	1 uM	1 s^-1	4
40S_inact ---S6K_thr-252--> 40S	0.25 uM	0.1 s^-1	4
eEF2 ---CaMKIII_CaM-Ca4--> eEFthr-56	2 uM	10 s^-1	4
eEF2 ---CaMKIII_basal--> eEFthr-56	2 uM	10 s^-1	4
CaMKIII ---S6K_basal--> CaMKIII*	0.9999 uM	10 s^-1	4
AA ---Translation_clx--> peptide	0.054998 uM	0.02 s^-1	4
rad_AA ---Translation_clx--> rad_peptide	0.06 uM	0.02 s^-1	4
S6K ---MAPK*--> S6K*	17.3 uM	1 s^-1	4
craf-1* ---MAPK*--> craf-1**	25.641 uM	10 s^-1	4
Sos ---MAPK*--> Sos*	2.5641 uM	10 s^-1	4
4E-BP_t37_46 ---MAPK*--> 4E-BP_thr37_46_s65	17.9 uM	0.16 s^-1	4
eIF4E-BP_thr37_46 ---MAPK*--> eIF4E_4E-BP_t37_46_s65	17.9 uM	0.16 s^-1	4
craf-1 ---PKC-active--> craf-1*	20.001 uM	4 s^-1	4
GAP ---PKC-active--> GAP*	3.3333 uM	4 s^-1	4
inact-GEF ---PKC-active--> GEF*	3.3333 uM	4 s^-1	4
MAPK-tyr ---MKP-1--> MAPK	7 uM	4 s^-1	4
MAPK* ---MKP-1--> MAPK-tyr	7 uM	4 s^-1	4
craf-1* ---PPhosphatase2A--> craf-1	15.657 uM	6 s^-1	4
MAPKK* ---PPhosphatase2A--> MAPKK-ser	15.657 uM	6 s^-1	4
MAPKK-ser ---PPhosphatase2A--> MAPKK	15.657 uM	6 s^-1	4
craf-1** ---PPhosphatase2A--> craf-1*	15.657 uM	6 s^-1	4
GDP-Ras ---Shc*.Sos.Grb2--> GTP-Ras	0.50505 uM	0.2 s^-1	4
AA ---Basal_Translation--> peptide	0.055 uM	0.02 s^-1	4
rad_AA ---Basal_Translation--> peptide	0.055 uM	0.02 s^-1	4
40S_inact ---40S_basal--> 40S	0.25 uM	0.1 s^-1	4
PIP3 ---PTEN--> PIP2	0.08 uM	5.5 s^-1	4
PIP2 ---Ras-GTP_PI3K--> PIP3	4 uM	4 s^-1	4
Pools for group /kinetics
name	InitialConc	buffered
BDNF	5e-05 uM	1
PLC_g	0.1 uM	0
PLC_g*	0 uM	0
PIP3	0 uM	0
PDK1	1 uM	0
PP2A	0.15 uM	0
PLCg_basal	0.0007 uM	0
TSC1-TSC2	1 uM	0
eIF4E	0 uM	0
Rheb-GTP	1 uM	0
Rheb-GDP	0 uM	0
TOR_Rheb-GTP_clx	0 uM	0
S6K_tot	0 uM	0
4E-BP_tot	0 uM	0
40S	0 uM	0
eIF4G-A_clx	0 uM	0
eIF4A	0.2 uM	0
eIF4G	0.040001 uM	0
eIF4F	0 uM	0
mRNA	0.08 uM	0
eIF4F-mRNA_clx	0 uM	0
S6K_thr-252	0 uM	0
CaM-Ca4	0 uM	0
CaMKIII	0.06 uM	0
CaMKIII_CaM-Ca4	0 uM	0
eEF2	0.5 uM	0
eEFthr-56	0 uM	0
Ca	0.08 uM	0
Ca_input	0 uM	0
CaMKIII_basal	1e-05 uM	0
CaMKIII*	0 uM	0
S6K_basal	0.001 uM	0
60S_R	0.068 uM	1
Translation_clx	0 uM	0
AA	0.1 uM	1
peptide	0 uM	0
degraded_protein	0 uM	0
protein	0 uM	0
80S_ribos_clx	0 uM	0
Grb2	1 uM	0
Shc*	0 uM	0
MAPK*	0 uM	0
PKC-active	2.1222e-16 uM	0
MKP-1	0.02 uM	0
PPhosphatase2A	1 uM	0
Shc*.Sos.Grb2	0 uM	0
43Scomplex	0 uM	0
Ca_ext	0 uM	0
Ca_sum	0 uM	0
DAG	11 uM	1
Arachidonic_Acid	5 uM	1
Basal_Translation	0.0002 uM	0
rad_AA	0 uM	0
rad_peptide	0 uM	0
rad_protein	0 uM	0
rad_deg_pro	0 uM	0
40S_basal	0.0001 uM	0
4E-BP_t37_46	0 uM	0
PTEN	0.27 uM	0
Ras-GTP_PI3K	0 uM	0
-------------------------------------------
BDNF receptor signaling
Equations for group /kinetics/TrKB_mod
Reactions for group /kinetics/TrKB_mod
Reaction	Kf	Kb
BDNF_TrkB2_clx <===> BDNF_TrkB2*_clx	0.02 s^-1	0 s^-1
BDNF_TrkB_clx + TrKB <===> BDNF_TrkB2_clx	0.99999 uM^-1.s^-1	0.02 s^-1
TrKB + BDNF <===> BDNF_TrkB_clx	1 uM^-1.s^-1	0.05 s^-1
PLC_g* <===> PLC_g	0.07 s^-1	0 s^-1
BDNF_TrkB2*_clx <===> 2 Int_BDNF_TrKB2*_clx	0.01 s^-1	0 uM^-1.s^-1
Int_BDNF_TrKB2*_clx <===> TrKB	0.001 s^-1	0.001 s^-1
Enzymes for group /kinetics/TrKB_mod
Enzyme-reaction	Km	kcat	ratio
PLC_g ---BDNF_TrkB2*_clx--> PLC_g*	0.30001 uM	0.5 s^-1	4
Shc ---BDNF_TrkB2*_clx--> Shc*	0.83331 uM	0.3 s^-1	4
PIP2 ---Shc*_Grb2-Gab1_PI3K_clx--> PIP3	4 uM	4 s^-1	4
Pools for group /kinetics/TrKB_mod
name	InitialConc	buffered
Int_BDNF_TrKB2*_clx	0.25 uM	1
TrKB	0.25 uM	0
BDNF_TrkB2_clx	0 uM	0
BDNF_TrkB_clx	0 uM	0
BDNF_TrkB2*_clx	0 uM	0
Shc*_Grb2-Gab1_PI3K_clx	0 uM	0
-------------------------------------------
Equations for group /kinetics/PI3K_mod
Reactions for group /kinetics/PI3K_mod
Reaction	Kf	Kb
Shc* <===> Shc	0.2 s^-1	0 s^-1
Grb2 + Shc* <===> Shc*_Grb2_clx	1 uM^-1.s^-1	1 s^-1
Gab1 + Shc*_Grb2_clx <===> Shc*_Grb2-Gab1_clx	0.3 uM^-1.s^-1	1 s^-1
PI3K + Shc*_Grb2-Gab1_clx <===> Shc*_Grb2-Gab1_PI3K_clx	5 uM^-1.s^-1	0.08 s^-1
PI3K <===> PI3K_basal	0.00068 s^-1	0.45 s^-1
Enzymes for group /kinetics/PI3K_mod
Enzyme-reaction	Km	kcat	ratio
PIP2 ---PI3K_basal--> PIP3	4 uM	4 s^-1	4
Pools for group /kinetics/PI3K_mod
name	InitialConc	buffered
PI3K	0.1 uM	0
PI3K_basal	0 uM	0
PIP2	7 uM	1
Shc	0.5 uM	0
Shc*_Grb2_clx	0 uM	0
Gab1	0.7 uM	0
Shc*_Grb2-Gab1_clx	0 uM	0
-------------------------------------------
AKT model
Equations for group /kinetics/AKT_mod
Reactions for group /kinetics/AKT_mod
Reaction	Kf	Kb
AKT + PIP3 <===> PIP3_AKT	45 uM^-1.s^-1	0.089 s^-1
PDK1 + PIP3 <===> PIP3_PDK1	0.70002 uM^-1.s^-1	0.98 s^-1
TSC1-TSC2* <===> TSC1-TSC2	0.01 s^-1	0 s^-1
Enzymes for group /kinetics/AKT_mod
Enzyme-reaction	Km	kcat	ratio
PIP3_AKT ---PIP3_PDK1--> PIP3_AKT_thr308	0.39999 uM	10 s^-1	4
PIP3_AKT_thr308 ---PIP3_PDK2--> PIP3_AKT-t308_s473	0.80001 uM	20 s^-1	4
TSC1-TSC2 ---PIP3_AKT-t308_s473--> TSC1-TSC2*	10.3 uM	6 s^-1	4
Pools for group /kinetics/AKT_mod
name	InitialConc	buffered
PIP3_AKT	0 uM	0
PIP3_PDK1	0 uM	0
PIP3_PDK2	0.003 uM	0
PIP3_AKT_thr308	0 uM	0
PIP3_AKT-t308_s473	0 uM	0
AKT	0.20001 uM	0
TSC1-TSC2*	0 uM	0
-------------------------------------------
S6 Kinase Model
Equations for group /kinetics/mTOR_model
Reactions for group /kinetics/mTOR_model
Reaction	Kf	Kb
Rheb-GTP + TOR-clx <===> TOR_Rheb-GTP_clx	6 uM^-1.s^-1	3 s^-1
Pools for group /kinetics/mTOR_model
name	InitialConc	buffered
TOR-clx	0.6 uM	0
-------------------------------------------
Equations for group /kinetics/S6Kinase
Reactions for group /kinetics/S6Kinase
Reaction	Kf	Kb
40S <===> 40S_inact	0.01 s^-1	0 s^-1
Enzymes for group /kinetics/S6Kinase
Enzyme-reaction	Km	kcat	ratio
40S_inact ---S6K_thr-412--> 40S	0.25 uM	0.01 s^-1	4
Pools for group /kinetics/S6Kinase
name	InitialConc	buffered
S6K*	0 uM	0
S6K	1.25 uM	0
S6K_thr-412	0 uM	0
40S_inact	0.02 uM	1
-------------------------------------------
4E-BP model
Equations for group /kinetics/4E-BP_mod
Reactions for group /kinetics/4E-BP_mod
Reaction	Kf	Kb
4E-BP + eIF4E <===> eIF4E-BP	50 uM^-1.s^-1	0.15 s^-1
eIF4E_4E-BP_t37_46_s65 <===> eIF4E + 4E-BP_thr37_46_s65	4 s^-1	1 uM^-1.s^-1
Pools for group /kinetics/4E-BP_mod
name	InitialConc	buffered
4E-BP	0 uM	0
4E-BP_thr37_46_s65	0 uM	0
eIF4E-BP	0.2 uM	0
eIF4E-BP_thr37_46	0 uM	0
eIF4E_4E-BP_t37_46_s65	0 uM	0
-------------------------------------------
CaMKIII model
Equations for group /kinetics/CaM
Reactions for group /kinetics/CaM
Reaction	Kf	Kb
CaM-Ca3 + Ca <===> CaM-Ca4	0.46501 uM^-1.s^-1	10 s^-1
CaM + Ca <===> CaM-Ca	8.4846 uM^-1.s^-1	8.4853 s^-1
CaM-Ca2 + Ca <===> CaM-Ca3	3.6001 uM^-1.s^-1	10 s^-1
CaM-Ca + Ca <===> CaM-Ca2	8.4846 uM^-1.s^-1	8.4853 s^-1
Pools for group /kinetics/CaM
name	InitialConc	buffered
CaM	20 uM	0
CaM-Ca3	0 uM	0
CaM-Ca2	0 uM	0
CaM-Ca	0 uM	0
-------------------------------------------
40S complex
Equations for group /kinetics/43S_complex
Reactions for group /kinetics/43S_complex
Reaction	Kf	Kb
40S + Quaternary_clx <===> Q.R	0.48 uM^-1.s^-1	0.5 s^-1
Q.R + eIF4F-mRNA_clx <===> 43Scomplex	0.49 uM^-1.s^-1	0.0045 s^-1
eIF4F-mRNA_clx + 40S <===> RM	1.28 uM^-1.s^-1	0.719 s^-1
RM + Quaternary_clx <===> 43Scomplex	0.097998 uM^-1.s^-1	0.00169 s^-1
Pools for group /kinetics/43S_complex
name	InitialConc	buffered
Q.R	0 uM	0
RM	0 uM	0
Quaternary_clx	0.047 uM	0
-------------------------------------------
PKC model
Equations for group /kinetics/PKC
Reactions for group /kinetics/PKC
Reaction	Kf	Kb
PKC-cytosolic + Ca <===> PKC-Ca	0.6 uM^-1.s^-1	0.5 s^-1
DAG + PKC-Ca <===> PKC-Ca-DAG	0.0079998 uM^-1.s^-1	8.6348 s^-1
PKC-Ca <===> PKC-Ca-memb*	1.2705 s^-1	3.5026 s^-1
PKC-Ca-DAG <===> PKC-DAG-memb*	1 s^-1	0.1 s^-1
PKC-Ca + Arachidonic_Acid <===> PKC-Ca-AA*	0.0012 uM^-1.s^-1	0.1 s^-1
PKC-DAG-AA <===> PKC-DAG-AA*	2 s^-1	0.2 s^-1
PKC-cytosolic <===> PKC-basal*	1 s^-1	50 s^-1
Arachidonic_Acid + PKC-cytosolic <===> PKC-AA*	0.00012 uM^-1.s^-1	0.1 s^-1
PKC-cytosolic + DAG <===> PKC-DAG	0.0006 uM^-1.s^-1	0.1 s^-1
PKC-DAG + Arachidonic_Acid <===> PKC-DAG-AA	0.018 uM^-1.s^-1	2 s^-1
Pools for group /kinetics/PKC
name	InitialConc	buffered
PKC-Ca	3.7208e-17 uM	0
PKC-DAG-AA*	4.9137e-18 uM	0
PKC-Ca-AA*	1.75e-16 uM	0
PKC-Ca-memb*	1.3896e-17 uM	0
PKC-DAG-memb*	9.4352e-21 uM	0
PKC-basal*	0.02 uM	0
PKC-AA*	1.8133e-17 uM	0
PKC-Ca-DAG	8.4632e-23 uM	0
PKC-DAG	1.161e-16 uM	0
PKC-DAG-AA	2.5188e-19 uM	0
PKC-cytosolic	1 uM	0
MAPK model
Equations for group /kinetics/MAPK
Enzymes for group /kinetics/MAPK
Enzyme-reaction	Km	kcat	ratio
MAPK ---MAPKK*--> MAPK-tyr	0.046296 uM	0.3 s^-1	4
MAPK-tyr ---MAPKK*--> MAPK*	0.046296 uM	0.3 s^-1	4
MAPKK ---Raf*-GTP-Ras--> MAPKK-ser	0.15909 uM	0.3 s^-1	4
MAPKK-ser ---Raf*-GTP-Ras--> MAPKK*	0.15909 uM	0.3 s^-1	4
Pools for group /kinetics/MAPK
name	InitialConc	buffered
craf-1	0.5 uM	0
craf-1*	0 uM	0
MAPKK	0.5 uM	0
MAPK	3.6 uM	0
craf-1**	0 uM	0
MAPK-tyr	0 uM	0
MAPKK*	0 uM	0
MAPKK-ser	0 uM	0
Raf*-GTP-Ras	0 uM	0
-------------------------------------------
Equations for group /kinetics/Ras
Reactions for group /kinetics/Ras
Reaction	Kf	Kb
GEF* <===> inact-GEF	1 s^-1	0 s^-1
GTP-Ras <===> GDP-Ras	0.0001 s^-1	0 s^-1
GAP* <===> GAP	0.1 s^-1	0 s^-1
inact-GEF + CaM-Ca4 <===> CaM-GEF	200 uM^-1.s^-1	1 s^-1
Enzymes for group /kinetics/Ras
Enzyme-reaction	Km	kcat	ratio
GDP-Ras ---inact-GEF--> GTP-Ras	10.101 uM	0.02 s^-1	4
GDP-Ras ---GEF*--> GTP-Ras	0.50505 uM	0.02 s^-1	4
GTP-Ras ---GAP--> GDP-Ras	1.0104 uM	10 s^-1	4
GDP-Ras ---CaM-GEF--> GTP-Ras	0.50505 uM	0.2 s^-1	4
Pools for group /kinetics/Ras
name	InitialConc	buffered
inact-GEF	0.1 uM	0
GEF*	0 uM	0
GTP-Ras	0 uM	0
GDP-Ras	0.5 uM	0
GAP*	0 uM	0
GAP	0.01 uM	0
CaM-GEF	0 uM	0
-------------------------------------------
Equations for group /kinetics/Sos
Reactions for group /kinetics/Sos
Reaction	Kf	Kb
Sos.Grb2 + Shc* <===> Shc*.Sos.Grb2	0.49997 uM^-1.s^-1	0.1 s^-1
Sos* + Grb2 <===> Sos*.Grb2	0.025 uM^-1.s^-1	0.0168 s^-1
Sos* <===> Sos	0.001 s^-1	0 s^-1
Grb2 + Sos <===> Sos.Grb2	0.025 uM^-1.s^-1	0.0168 s^-1
Pools for group /kinetics/Sos
name	InitialConc	buffered
Sos*.Grb2	0 uM	0
Sos.Grb2	0 uM	0
Sos*	0 uM	0
Sos	0.1 uM	0
-------------------------------------------
-------------------------------------------
-------------------------------------------
-------------------------------------------
Same data, sorting by data type:
Equations for group /##[]
Reactions for group /##[]
Reaction	Kf	Kb
eIF4G-A_clx + eIF4E <===> eIF4F	30 uM^-1.s^-1	0.1 s^-1
eIF4A + eIF4G <===> eIF4G-A_clx	0.3 uM^-1.s^-1	1 s^-1
mRNA + eIF4F <===> eIF4F-mRNA_clx	0.2 uM^-1.s^-1	0.077 s^-1
Ca_sum <===> Ca	300 s^-1	300 s^-1
CaMKIII* <===> CaMKIII	0.07 s^-1	0 s^-1
eEF2 + 80S_ribos_clx <===> Translation_clx	40 uM^-1.s^-1	10 s^-1
60S_R + 43Scomplex <===> 80S_ribos_clx	1 uM^-1.s^-1	0.9 s^-1
craf-1* + GTP-Ras <===> Raf*-GTP-Ras	9.9996 uM^-1.s^-1	0.5 s^-1
CaM-Ca4 + CaMKIII <===> CaMKIII_CaM-Ca4	99 uM^-1.s^-1	0.09 s^-1
peptide <===> protein	0.1 s^-1	0.001 s^-1
protein <===> degraded_protein	1 s^-1	0 s^-1
Rheb-GDP <===> Rheb-GTP	0.2 s^-1	0 s^-1
eIF4E_4E-BP_t37_46_s65 <===> eIF4E + 4E-BP_thr37_46_s65	4 s^-1	1 uM^-1.s^-1
40S + Quaternary_clx <===> Q.R	0.48 uM^-1.s^-1	0.5 s^-1
Q.R + eIF4F-mRNA_clx <===> 43Scomplex	0.49 uM^-1.s^-1	0.0045 s^-1
eIF4F-mRNA_clx + 40S <===> RM	1.28 uM^-1.s^-1	0.719 s^-1
RM + Quaternary_clx <===> 43Scomplex	0.097998 uM^-1.s^-1	0.00169 s^-1
CaM-Ca3 + Ca <===> CaM-Ca4	0.46501 uM^-1.s^-1	10 s^-1
CaM + Ca <===> CaM-Ca	8.4846 uM^-1.s^-1	8.4853 s^-1
CaM-Ca2 + Ca <===> CaM-Ca3	3.6001 uM^-1.s^-1	10 s^-1
CaM-Ca + Ca <===> CaM-Ca2	8.4846 uM^-1.s^-1	8.4853 s^-1
GEF* <===> inact-GEF	1 s^-1	0 s^-1
GTP-Ras <===> GDP-Ras	0.0001 s^-1	0 s^-1
GAP* <===> GAP	0.1 s^-1	0 s^-1
inact-GEF + CaM-Ca4 <===> CaM-GEF	200 uM^-1.s^-1	1 s^-1
Sos.Grb2 + Shc* <===> Shc*.Sos.Grb2	0.49997 uM^-1.s^-1	0.1 s^-1
Sos* + Grb2 <===> Sos*.Grb2	0.025 uM^-1.s^-1	0.0168 s^-1
Sos* <===> Sos	0.001 s^-1	0 s^-1
Grb2 + Sos <===> Sos.Grb2	0.025 uM^-1.s^-1	0.0168 s^-1
PKC-cytosolic + Ca <===> PKC-Ca	0.6 uM^-1.s^-1	0.5 s^-1
DAG + PKC-Ca <===> PKC-Ca-DAG	0.0079998 uM^-1.s^-1	8.6348 s^-1
PKC-Ca <===> PKC-Ca-memb*	1.2705 s^-1	3.5026 s^-1
PKC-Ca-DAG <===> PKC-DAG-memb*	1 s^-1	0.1 s^-1
PKC-Ca + Arachidonic_Acid <===> PKC-Ca-AA*	0.0012 uM^-1.s^-1	0.1 s^-1
PKC-DAG-AA <===> PKC-DAG-AA*	2 s^-1	0.2 s^-1
PKC-cytosolic <===> PKC-basal*	1 s^-1	50 s^-1
Arachidonic_Acid + PKC-cytosolic <===> PKC-AA*	0.00012 uM^-1.s^-1	0.1 s^-1
PKC-cytosolic + DAG <===> PKC-DAG	0.0006 uM^-1.s^-1	0.1 s^-1
PKC-DAG + Arachidonic_Acid <===> PKC-DAG-AA	0.018 uM^-1.s^-1	2 s^-1
Enzymes for group /##[]
Enzyme-reaction	Km	kcat	ratio
S6K_thr-412 ---PDK1--> S6K_thr-252	10 uM	1 s^-1	4
S6K* ---PP2A--> S6K	8.8001 uM	1 s^-1	4
S6K_thr-412 ---PP2A--> S6K*	8.8001 uM	1 s^-1	4
S6K_thr-252 ---PP2A--> S6K_thr-412	8.8001 uM	1 s^-1	4
PIP3_AKT-t308_s473 ---PP2A--> PIP3_AKT_thr308	4.8 uM	1.8 s^-1	4
PIP3_AKT_thr308 ---PP2A--> PIP3_AKT	4.8002 uM	1.8 s^-1	4
eEFthr-56 ---PP2A--> eEF2	8.8003 uM	0.47 s^-1	4
4E-BP_thr37_46_s65 ---PP2A--> 4E-BP_t37_46	8.8 uM	1 s^-1	4
4E-BP_t37_46 ---PP2A--> 4E-BP	8.8 uM	1 s^-1	4
eIF4E_4E-BP_t37_46_s65 ---PP2A--> eIF4E-BP_thr37_46	8.8003 uM	1 s^-1	4
eIF4E-BP_thr37_46 ---PP2A--> eIF4E-BP	8.8003 uM	1 s^-1	4
PLC_g ---PLCg_basal--> PLC_g*	0.3 uM	0.5 s^-1	4
Rheb-GTP ---TSC1-TSC2--> Rheb-GDP	0.3 uM	20 s^-1	4
S6K* ---TOR_Rheb-GTP_clx--> S6K_thr-412	0.79997 uM	0.06 s^-1	4
eIF4E-BP ---TOR_Rheb-GTP_clx--> eIF4E-BP_thr37_46	1.8 uM	1 s^-1	4
4E-BP ---TOR_Rheb-GTP_clx--> 4E-BP_t37_46	1.8 uM	1 s^-1	4
CaMKIII ---S6K_thr-252--> CaMKIII*	1 uM	1 s^-1	4
40S_inact ---S6K_thr-252--> 40S	0.25 uM	0.1 s^-1	4
eEF2 ---CaMKIII_CaM-Ca4--> eEFthr-56	2 uM	10 s^-1	4
eEF2 ---CaMKIII_basal--> eEFthr-56	2 uM	10 s^-1	4
CaMKIII ---S6K_basal--> CaMKIII*	0.9999 uM	10 s^-1	4
AA ---Translation_clx--> peptide	0.054998 uM	0.02 s^-1	4
rad_AA ---Translation_clx--> rad_peptide	0.06 uM	0.02 s^-1	4
S6K ---MAPK*--> S6K*	17.3 uM	1 s^-1	4
craf-1* ---MAPK*--> craf-1**	25.641 uM	10 s^-1	4
Sos ---MAPK*--> Sos*	2.5641 uM	10 s^-1	4
4E-BP_t37_46 ---MAPK*--> 4E-BP_thr37_46_s65	17.9 uM	0.16 s^-1	4
eIF4E-BP_thr37_46 ---MAPK*--> eIF4E_4E-BP_t37_46_s65	17.9 uM	0.16 s^-1	4
craf-1 ---PKC-active--> craf-1*	20.001 uM	4 s^-1	4
GAP ---PKC-active--> GAP*	3.3333 uM	4 s^-1	4
inact-GEF ---PKC-active--> GEF*	3.3333 uM	4 s^-1	4
MAPK-tyr ---MKP-1--> MAPK	7 uM	4 s^-1	4
MAPK* ---MKP-1--> MAPK-tyr	7 uM	4 s^-1	4
craf-1* ---PPhosphatase2A--> craf-1	15.657 uM	6 s^-1	4
MAPKK* ---PPhosphatase2A--> MAPKK-ser	15.657 uM	6 s^-1	4
MAPKK-ser ---PPhosphatase2A--> MAPKK	15.657 uM	6 s^-1	4
craf-1** ---PPhosphatase2A--> craf-1*	15.657 uM	6 s^-1	4
GDP-Ras ---Shc*.Sos.Grb2--> GTP-Ras	0.50505 uM	0.2 s^-1	4
AA ---Basal_Translation--> peptide	0.055 uM	0.02 s^-1	4
rad_AA ---Basal_Translation--> peptide	0.055 uM	0.02 s^-1	4
40S_inact ---40S_basal--> 40S	0.25 uM	0.1 s^-1	4
PIP3 ---PTEN--> PIP2	0.08 uM	5.5 s^-1	4
PIP2 ---Ras-GTP_PI3K--> PIP3	4 uM	4 s^-1	4
PIP3_AKT ---PIP3_PDK1--> PIP3_AKT_thr308	0.39999 uM	10 s^-1	4
PIP3_AKT_thr308 ---PIP3_PDK2--> PIP3_AKT-t308_s473	0.80001 uM	20 s^-1	4
TSC1-TSC2 ---PIP3_AKT-t308_s473--> TSC1-TSC2*	10.3 uM	6 s^-1	4
PLC_g ---BDNF_TrkB2*_clx--> PLC_g*	0.30001 uM	0.5 s^-1	4
Shc ---BDNF_TrkB2*_clx--> Shc*	0.83331 uM	0.3 s^-1	4
PIP2 ---Shc*_Grb2-Gab1_PI3K_clx--> PIP3	4 uM	4 s^-1	4
PIP2 ---PI3K_basal--> PIP3	4 uM	4 s^-1	4
40S_inact ---S6K_thr-412--> 40S	0.25 uM	0.01 s^-1	4
MAPK ---MAPKK*--> MAPK-tyr	0.046296 uM	0.3 s^-1	4
MAPK-tyr ---MAPKK*--> MAPK*	0.046296 uM	0.3 s^-1	4
MAPKK ---Raf*-GTP-Ras--> MAPKK-ser	0.15909 uM	0.3 s^-1	4
MAPKK-ser ---Raf*-GTP-Ras--> MAPKK*	0.15909 uM	0.3 s^-1	4
GDP-Ras ---inact-GEF--> GTP-Ras	10.101 uM	0.02 s^-1	4
GDP-Ras ---GEF*--> GTP-Ras	0.50505 uM	0.02 s^-1	4
GTP-Ras ---GAP--> GDP-Ras	1.0104 uM	10 s^-1	4
GDP-Ras ---CaM-GEF--> GTP-Ras	0.50505 uM	0.2 s^-1	4
Pools for group /##[]
name	InitialConc	buffered
BDNF	5e-05 uM	1
PLC_g	0.1 uM	0
PLC_g*	0 uM	0
PIP3	0 uM	0
PDK1	1 uM	0
PP2A	0.15 uM	0
PLCg_basal	0.0007 uM	0
TSC1-TSC2	1 uM	0
eIF4E	0 uM	0
Rheb-GTP	1 uM	0
Rheb-GDP	0 uM	0
TOR_Rheb-GTP_clx	0 uM	0
S6K_tot	0 uM	0
4E-BP_tot	0 uM	0
40S	0 uM	0
eIF4G-A_clx	0 uM	0
eIF4A	0.2 uM	0
eIF4G	0.040001 uM	0
eIF4F	0 uM	0
mRNA	0.08 uM	0
eIF4F-mRNA_clx	0 uM	0
S6K_thr-252	0 uM	0
CaM-Ca4	0 uM	0
CaMKIII	0.06 uM	0
CaMKIII_CaM-Ca4	0 uM	0
eEF2	0.5 uM	0
eEFthr-56	0 uM	0
Ca	0.08 uM	0
Ca_input	0 uM	0
CaMKIII_basal	1e-05 uM	0
CaMKIII*	0 uM	0
S6K_basal	0.001 uM	0
60S_R	0.068 uM	1
Translation_clx	0 uM	0
AA	0.1 uM	1
peptide	0 uM	0
degraded_protein	0 uM	0
protein	0 uM	0
80S_ribos_clx	0 uM	0
Grb2	1 uM	0
Shc*	0 uM	0
MAPK*	0 uM	0
PKC-active	2.1222e-16 uM	0
MKP-1	0.02 uM	0
PPhosphatase2A	1 uM	0
Shc*.Sos.Grb2	0 uM	0
43Scomplex	0 uM	0
Ca_ext	0 uM	0
Ca_sum	0 uM	0
DAG	11 uM	1
Arachidonic_Acid	5 uM	1
Basal_Translation	0.0002 uM	0
rad_AA	0 uM	0
rad_peptide	0 uM	0
rad_protein	0 uM	0
rad_deg_pro	0 uM	0
40S_basal	0.0001 uM	0
4E-BP_t37_46	0 uM	0
PTEN	0.27 uM	0
Ras-GTP_PI3K	0 uM	0
PIP3_AKT	0 uM	0
PIP3_PDK1	0 uM	0
PIP3_PDK2	0.003 uM	0
PIP3_AKT_thr308	0 uM	0
PIP3_AKT-t308_s473	0 uM	0
AKT	0.20001 uM	0
TSC1-TSC2*	0 uM	0
Int_BDNF_TrKB2*_clx	0.25 uM	1
TrKB	0.25 uM	0
BDNF_TrkB2_clx	0 uM	0
BDNF_TrkB_clx	0 uM	0
BDNF_TrkB2*_clx	0 uM	0
Shc*_Grb2-Gab1_PI3K_clx	0 uM	0
PI3K	0.1 uM	0
PI3K_basal	0 uM	0
PIP2	7 uM	1
Shc	0.5 uM	0
Shc*_Grb2_clx	0 uM	0
Gab1	0.7 uM	0
Shc*_Grb2-Gab1_clx	0 uM	0
TOR-clx	0.6 uM	0
S6K*	0 uM	0
S6K	1.25 uM	0
S6K_thr-412	0 uM	0
40S_inact	0.02 uM	1
4E-BP	0 uM	0
4E-BP_thr37_46_s65	0 uM	0
eIF4E-BP	0.2 uM	0
eIF4E-BP_thr37_46	0 uM	0
eIF4E_4E-BP_t37_46_s65	0 uM	0
Q.R	0 uM	0
RM	0 uM	0
Quaternary_clx	0.047 uM	0
CaM	20 uM	0
CaM-Ca3	0 uM	0
CaM-Ca2	0 uM	0
CaM-Ca	0 uM	0
craf-1	0.5 uM	0
craf-1*	0 uM	0
MAPKK	0.5 uM	0
MAPK	3.6 uM	0
craf-1**	0 uM	0
MAPK-tyr	0 uM	0
MAPKK*	0 uM	0
MAPKK-ser	0 uM	0
Raf*-GTP-Ras	0 uM	0
inact-GEF	0.1 uM	0
GEF*	0 uM	0
GTP-Ras	0 uM	0
GDP-Ras	0.5 uM	0
GAP*	0 uM	0
GAP	0.01 uM	0
CaM-GEF	0 uM	0
Sos*.Grb2	0 uM	0
Sos.Grb2	0 uM	0
Sos*	0 uM	0
Sos	0.1 uM	0
PKC-Ca	3.7208e-17 uM	0
PKC-DAG-AA*	4.9137e-18 uM	0
PKC-Ca-AA*	1.75e-16 uM	0
PKC-Ca-memb*	1.3896e-17 uM	0
PKC-DAG-memb*	9.4352e-21 uM	0
PKC-basal*	0.02 uM	0
PKC-AA*	1.8133e-17 uM	0
PKC-Ca-DAG	8.4632e-23 uM	0
PKC-DAG	1.161e-16 uM	0
PKC-DAG-AA	2.5188e-19 uM	0
PKC-cytosolic	1 uM	0
-------------------------------------------
