# Supplementary material for: Signaling Logic of Activity-Triggered Dendritic Protein Synthesis: An mTOR Gate But Not a Feedback Switch
Source: PLoS Comput Biol. 2009 Feb 13;5(2):e1000287. doi: 10.1371/journal.pcbi.1000287 (PMC2647780; doi:10.1371/journal.pcbi.1000287)
Supplement: Dataset S3 — Model file. (0.27 MB XML) [file pcbi.1000287.s003.xml]

<?xml version="1.0" encoding="UTF-8"?>
<sbml xmlns="http://www.sbml.org/sbml/level2" level="2" version="1">
  <model id="testid" name="mTOR_pathway">
    <notes>
      <body xmlns="http://www.w3.org/1999/xhtml">
	    This model consists of various sub-modules. They are as follows: 1) BDNF receptor signaling 2) AKT signaling 3) 4E-BP model 4) S6 Kinase model 5) CaMKIII model 6) Protein synthesis model 7) CaM 8) PKC 9) MAPK model.
          </body>
    </notes>
    <annotation xmlns:doqcs="http://www.doqcs.ncbs.res.in">
      <doqcs:timestamp>Fri Oct 10 21:04:28 2008</doqcs:timestamp>
      <doqcs:accesstype>pathway</doqcs:accesstype>
      <doqcs:transcriber>Pragati Jain and Upinder S. Bhalla, NCBS</doqcs:transcriber>
      <doqcs:developer>Pragati Jain and Upinder S. Bhalla, NCBS</doqcs:developer>
      <doqcs:species>General Mammalian</doqcs:species>
      <doqcs:tissue>Neuronal</doqcs:tissue>
      <doqcs:cellcompartment>Dendritic</doqcs:cellcompartment>
      <doqcs:methodology>Quantitative match to experiments</doqcs:methodology>
      <doqcs:model_implementation>Approximate implementation</doqcs:model_implementation>
      <doqcs:model_validation>Approximates original data </doqcs:model_validation>
    </annotation>
    <listOfUnitDefinitions>
      <unitDefinition id="uM1">
        <listOfUnits>
          <unit kind="litre" exponent="-1" multiplier="1" offset="0"/>
          <unit kind="mole" scale="-6" multiplier="1" offset="0"/>
        </listOfUnits>
      </unitDefinition>
      <unitDefinition id="uM2">
        <listOfUnits>
          <unit kind="litre" exponent="-2" multiplier="1" offset="0"/>
          <unit kind="mole" exponent="2" scale="-6" multiplier="1" offset="0"/>
        </listOfUnits>
      </unitDefinition>
      <unitDefinition id="uM3">
        <listOfUnits>
          <unit kind="litre" exponent="-3" multiplier="1" offset="0"/>
          <unit kind="mole" exponent="3" scale="-6" multiplier="1" offset="0"/>
        </listOfUnits>
      </unitDefinition>
      <unitDefinition id="uM4">
        <listOfUnits>
          <unit kind="litre" exponent="-4" multiplier="1" offset="0"/>
          <unit kind="mole" exponent="4" scale="-6" multiplier="1" offset="0"/>
        </listOfUnits>
      </unitDefinition>
      <unitDefinition id="uM5">
        <listOfUnits>
          <unit kind="litre" exponent="-5" multiplier="1" offset="0"/>
          <unit kind="mole" exponent="5" scale="-6" multiplier="1" offset="0"/>
        </listOfUnits>
      </unitDefinition>
      <unitDefinition id="uM6">
        <listOfUnits>
          <unit kind="litre" exponent="-6" multiplier="1" offset="0"/>
          <unit kind="mole" exponent="6" scale="-6" multiplier="1" offset="0"/>
        </listOfUnits>
      </unitDefinition>
      <unitDefinition id="uM7">
        <listOfUnits>
          <unit kind="litre" exponent="-7" multiplier="1" offset="0"/>
          <unit kind="mole" exponent="7" scale="-6" multiplier="1" offset="0"/>
        </listOfUnits>
      </unitDefinition>
      <unitDefinition id="uM8">
        <listOfUnits>
          <unit kind="litre" exponent="-8" multiplier="1" offset="0"/>
          <unit kind="mole" exponent="8" scale="-6" multiplier="1" offset="0"/>
        </listOfUnits>
      </unitDefinition>
      <unitDefinition id="uM9">
        <listOfUnits>
          <unit kind="litre" exponent="-9" multiplier="1" offset="0"/>
          <unit kind="mole" exponent="9" scale="-6" multiplier="1" offset="0"/>
        </listOfUnits>
      </unitDefinition>
      <unitDefinition id="vol_secINV">
        <listOfUnits>
          <unit kind="litre" multiplier="1" offset="0"/>
          <unit kind="second" exponent="-1" multiplier="1" offset="0"/>
        </listOfUnits>
      </unitDefinition>
      <unitDefinition id="vol_uMINVsecINV">
        <listOfUnits>
          <unit kind="litre" exponent="2" multiplier="1" offset="0"/>
          <unit kind="mole" exponent="-1" scale="-6" multiplier="1" offset="0"/>
          <unit kind="second" exponent="-1" multiplier="1" offset="0"/>
        </listOfUnits>
      </unitDefinition>
      <unitDefinition id="vol_uMINV2secINV">
        <listOfUnits>
          <unit kind="litre" exponent="3" multiplier="1" offset="0"/>
          <unit kind="mole" exponent="-2" scale="-6" multiplier="1" offset="0"/>
          <unit kind="second" exponent="-1" multiplier="1" offset="0"/>
        </listOfUnits>
      </unitDefinition>
      <unitDefinition id="vol_uMINV3secINV">
        <listOfUnits>
          <unit kind="litre" exponent="4" multiplier="1" offset="0"/>
          <unit kind="mole" exponent="-3" scale="-6" multiplier="1" offset="0"/>
          <unit kind="second" exponent="-1" multiplier="1" offset="0"/>
        </listOfUnits>
      </unitDefinition>
      <unitDefinition id="vol_uMINV4secINV">
        <listOfUnits>
          <unit kind="litre" exponent="5" multiplier="1" offset="0"/>
          <unit kind="mole" exponent="-4" scale="-6" multiplier="1" offset="0"/>
          <unit kind="second" exponent="-1" multiplier="1" offset="0"/>
        </listOfUnits>
      </unitDefinition>
      <unitDefinition id="vol_uMINV5secINV">
        <listOfUnits>
          <unit kind="litre" exponent="6" multiplier="1" offset="0"/>
          <unit kind="mole" exponent="-5" scale="-6" multiplier="1" offset="0"/>
          <unit kind="second" exponent="-1" multiplier="1" offset="0"/>
        </listOfUnits>
      </unitDefinition>
      <unitDefinition id="vol_uMINV6secINV">
        <listOfUnits>
          <unit kind="litre" exponent="7" multiplier="1" offset="0"/>
          <unit kind="mole" exponent="-6" scale="-6" multiplier="1" offset="0"/>
          <unit kind="second" exponent="-1" multiplier="1" offset="0"/>
        </listOfUnits>
      </unitDefinition>
      <unitDefinition id="vol_uMINV7secINV">
        <listOfUnits>
          <unit kind="litre" exponent="8" multiplier="1" offset="0"/>
          <unit kind="mole" exponent="-7" scale="-6" multiplier="1" offset="0"/>
          <unit kind="second" exponent="-1" multiplier="1" offset="0"/>
        </listOfUnits>
      </unitDefinition>
      <unitDefinition id="vol_uMINV8secINV">
        <listOfUnits>
          <unit kind="litre" exponent="9" multiplier="1" offset="0"/>
          <unit kind="mole" exponent="-8" scale="-6" multiplier="1" offset="0"/>
          <unit kind="second" exponent="-1" multiplier="1" offset="0"/>
        </listOfUnits>
      </unitDefinition>
      <unitDefinition id="substance">
        <listOfUnits>
          <unit kind="mole" scale="-6" multiplier="1" offset="0"/>
        </listOfUnits>
      </unitDefinition>
    </listOfUnitDefinitions>
    <listOfCompartments>
      <compartment id="default_compartment" size="1e-18"/>
      <compartment id="geometry" size="1e-12"/>
      <compartment id="geometry_sbo_1_sbc_" size="1e-12"/>
      <compartment id="geometry_sbo_2_sbc_" size="1e-12"/>
      <compartment id="geometry_sbo_3_sbc_" size="1e-12"/>
      <compartment id="geometry_sbo_4_sbc_" size="1e-12"/>
      <compartment id="geometry_sbo_5_sbc_" size="1e-12"/>
      <compartment id="geometry_sbo_6_sbc_" size="1e-12"/>
      <compartment id="geometry_sbo_7_sbc_" size="1e-12"/>
      <compartment id="geometry_sbo_8_sbc_" size="1e-12"/>
      <compartment id="geometry_sbo_9_sbc_" size="1e-12"/>
      <compartment id="geometry_sbo_10_sbc_" size="1e-12"/>
      <compartment id="geometry_sbo_11_sbc_" size="1e-12"/>
      <compartment id="geometry_sbo_12_sbc_" size="1e-12"/>
      <compartment id="geometry_sbo_13_sbc_" size="1e-12"/>
      <compartment id="geometry_sbo_14_sbc_" size="1e-12"/>
      <compartment id="geometry_sbo_15_sbc_" size="1e-12"/>
      <compartment id="geometry_sbo_16_sbc_" size="1e-12"/>
    </listOfCompartments>
    <listOfSpecies>
      <species id="PLC_g" compartment="geometry" initialConcentration="0.1"/>
      <species id="PLC_g_star" compartment="geometry" initialConcentration="0"/>
      <species id="PIP3" compartment="geometry" initialConcentration="0"/>
      <species id="PDK1" compartment="geometry_sbo_2_sbc_" initialConcentration="1"/>
      <species id="PDK1_slash_S6K_phospho_slash_S6K_phospho_cplx" compartment="geometry_sbo_2_sbc_" initialConcentration="0"/>
      <species id="PP2A" compartment="geometry" initialConcentration="0.15"/>
      <species id="PP2A_slash_dephos_clus_S6K_slash_dephos_clus_S6K_cplx" compartment="geometry" initialConcentration="0"/>
      <species id="PP2A_slash_dephos_S6K_slash_dephos_S6K_cplx" compartment="geometry" initialConcentration="0"/>
      <species id="PP2A_slash_dephosp_S6K_slash_dephosp_S6K_cplx" compartment="geometry" initialConcentration="0"/>
      <species id="PP2A_slash_Dephos_AKTser473_slash_Dephos_AKTser473_cplx" compartment="geometry" initialConcentration="0"/>
      <species id="PP2A_slash_Dephosph_AKTthr308_slash_Dephosph_AKTthr308_cplx" compartment="geometry" initialConcentration="0"/>
      <species id="PP2A_slash_eEF2thr_minus_56_dephospho_slash_eEF2thr_minus_56_dephospho_cplx" compartment="geometry" initialConcentration="0"/>
      <species id="PP2A_slash_PP2A_4E_minus_BP_star_star_slash_PP2A_4E_minus_BP_star_star_cplx" compartment="geometry" initialConcentration="0"/>
      <species id="PP2A_slash_PP2A_4E_minus_BP_star_slash_PP2A_4E_minus_BP_star_cplx" compartment="geometry" initialConcentration="0"/>
      <species id="PP2A_slash_PP2A_4E_minus_BP_slash_PP2A_4E_minus_BP_cplx" compartment="geometry" initialConcentration="0"/>
      <species id="PP2A_slash_PP2A_4EBP_slash_PP2A_4EBP_cplx" compartment="geometry" initialConcentration="0"/>
      <species id="AKT_mod_slash_PIP3_AKT" compartment="geometry" initialConcentration="0"/>
      <species id="AKT_mod_slash_PIP3_PDK1" compartment="geometry" initialConcentration="0"/>
      <species id="AKT_mod_slash_PIP3_PDK1_slash_phospho_thr308_slash_phospho_thr308_cplx" compartment="geometry" initialConcentration="0"/>
      <species id="AKT_mod_slash_PIP3_PDK2" compartment="geometry" initialConcentration="0.003"/>
      <species id="AKT_mod_slash_PIP3_PDK2_slash_phosp_AKTser473_slash_phosp_AKTser473_cplx" compartment="geometry" initialConcentration="0"/>
      <species id="AKT_mod_slash_PIP3_AKT_thr308" compartment="geometry" initialConcentration="0"/>
      <species id="AKT_mod_slash_PIP3_AKT_minus_t308_s473" compartment="geometry" initialConcentration="0"/>
      <species id="AKT_mod_slash_PIP3_AKT_minus_t308_s473_slash_TSC2_phospho_slash_TSC2_phospho_cplx" compartment="geometry" initialConcentration="0"/>
      <species id="AKT_mod_slash_AKT" compartment="geometry" initialConcentration="0.200006666888896"/>
      <species id="AKT_mod_slash_TSC1_minus_TSC2_star" compartment="geometry" initialConcentration="0"/>
      <species id="TrKB_mod_slash_TrKB" compartment="geometry" initialConcentration="0.25"/>
      <species id="TrKB_mod_slash_BDNF_TrkB2_clx" compartment="geometry" initialConcentration="0"/>
      <species id="TrKB_mod_slash_BDNF_TrkB_clx" compartment="geometry" initialConcentration="0"/>
      <species id="TrKB_mod_slash_BDNF_TrkB2_star_clx" compartment="geometry" initialConcentration="0"/>
      <species id="TrKB_mod_slash_BDNF_TrkB2_star_clx_slash_PLC_g_phospho_slash_PLC_g_phospho_cplx" compartment="geometry" initialConcentration="0"/>
      <species id="TrKB_mod_slash_BDNF_TrkB2_star_clx_slash_Shc_phospho_slash_Shc_phospho_cplx" compartment="geometry" initialConcentration="0"/>
      <species id="TrKB_mod_slash_Shc_star_Grb2_minus_Gab1_PI3K_clx" compartment="geometry" initialConcentration="0"/>
      <species id="TrKB_mod_slash_Shc_star_Grb2_minus_Gab1_PI3K_clx_slash_Phospho_slash_Phospho_cplx" compartment="geometry" initialConcentration="0"/>
      <species id="PI3K_mod_slash_PI3K" compartment="geometry" initialConcentration="0.1"/>
      <species id="PI3K_mod_slash_PI3K_basal" compartment="geometry" initialConcentration="0"/>
      <species id="PI3K_mod_slash_PI3K_basal_slash_basal_phosp_slash_basal_phosp_cplx" compartment="geometry" initialConcentration="0"/>
      <species id="PI3K_mod_slash_Shc" compartment="geometry" initialConcentration="0.5"/>
      <species id="PI3K_mod_slash_Shc_star_Grb2_clx" compartment="geometry_sbo_2_sbc_" initialConcentration="0"/>
      <species id="PI3K_mod_slash_Gab1" compartment="geometry_sbo_1_sbc_" initialConcentration="0.7"/>
      <species id="PI3K_mod_slash_Shc_star_Grb2_minus_Gab1_clx" compartment="geometry" initialConcentration="0"/>
      <species id="PLCg_basal" compartment="geometry_sbo_4_sbc_" initialConcentration="0.0007"/>
      <species id="PLCg_basal_slash_PLC_g_phospho_slash_PLC_g_phospho_cplx" compartment="geometry_sbo_4_sbc_" initialConcentration="0"/>
      <species id="TSC1_minus_TSC2" compartment="geometry" initialConcentration="1"/>
      <species id="TSC1_minus_TSC2_slash_TSC2phospho_slash_TSC2phospho_cplx" compartment="geometry" initialConcentration="0"/>
      <species id="eIF4E" compartment="geometry" initialConcentration="0"/>
      <species id="Rheb_minus_GTP" compartment="geometry" initialConcentration="1"/>
      <species id="Rheb_minus_GDP" compartment="geometry_sbo_6_sbc_" initialConcentration="0"/>
      <species id="mTOR_model_slash_TOR_minus_clx" compartment="geometry" initialConcentration="0.6"/>
      <species id="TOR_Rheb_minus_GTP_clx" compartment="geometry" initialConcentration="0"/>
      <species id="TOR_Rheb_minus_GTP_clx_slash_S6K_phospho_slash_S6K_phospho_cplx" compartment="geometry" initialConcentration="0"/>
      <species id="TOR_Rheb_minus_GTP_clx_slash_TOR_4E_minus_BP_phospho_slash_TOR_4E_minus_BP_phospho_cplx" compartment="geometry" initialConcentration="0"/>
      <species id="TOR_Rheb_minus_GTP_clx_slash_TOR_4E_minus_BP_star_slash_TOR_4E_minus_BP_star_cplx" compartment="geometry" initialConcentration="0"/>
      <species id="S6Kinase_slash_S6K_star" compartment="geometry" initialConcentration="0"/>
      <species id="S6Kinase_slash_S6K" compartment="geometry" initialConcentration="1.25"/>
      <species id="S6Kinase_slash_S6K_thr_minus_412" compartment="geometry" initialConcentration="0"/>
      <species id="S6Kinase_slash_S6K_thr_minus_412_slash_S6_phos_slash_S6_phos_cplx" compartment="geometry" initialConcentration="0"/>
      <species id="num_4E_minus_BP_mod_slash_4E_minus_BP" compartment="geometry" initialConcentration="0"/>
      <species id="num_4E_minus_BP_mod_slash_4E_minus_BP_thr37_46_s65" compartment="geometry" initialConcentration="0"/>
      <species id="num_4E_minus_BP_mod_slash_eIF4E_minus_BP" compartment="geometry" initialConcentration="0.2"/>
      <species id="num_4E_minus_BP_mod_slash_eIF4E_minus_BP_thr37_46" compartment="geometry" initialConcentration="0"/>
      <species id="num_4E_minus_BP_mod_slash_eIF4E_4E_minus_BP_t37_46_s65" compartment="geometry" initialConcentration="0"/>
      <species id="num_40S" compartment="geometry" initialConcentration="0"/>
      <species id="eIF4G_minus_A_clx" compartment="geometry" initialConcentration="0"/>
      <species id="eIF4A" compartment="geometry" initialConcentration="0.20000333338889"/>
      <species id="eIF4G" compartment="geometry" initialConcentration="0.040000666677778"/>
      <species id="eIF4F" compartment="geometry" initialConcentration="0"/>
      <species id="mRNA" compartment="geometry" initialConcentration="0.079999666661111"/>
      <species id="PPhosphatase2A_slash_craf_star_star_minus_deph_slash_craf_star_star_minus_deph_cplx" compartment="geometry" initialConcentration="0"/>
      <species id="eIF4F_minus_mRNA_clx" compartment="geometry" initialConcentration="0"/>
      <species id="num_43S_complex_slash_Q_dot_R" compartment="geometry" initialConcentration="0"/>
      <species id="num_43S_complex_slash_RM" compartment="geometry" initialConcentration="0"/>
      <species id="num_43S_complex_slash_Quaternary_clx" compartment="geometry" initialConcentration="0.047"/>
      <species id="S6K_thr_minus_252" compartment="geometry" initialConcentration="0"/>
      <species id="S6K_thr_minus_252_slash_camkIII_phospho_slash_camkIII_phospho_cplx" compartment="geometry" initialConcentration="0"/>
      <species id="S6K_thr_minus_252_slash_S6_phospho_slash_S6_phospho_cplx" compartment="geometry" initialConcentration="0"/>
      <species id="CaM_minus_Ca4" compartment="geometry" initialConcentration="0"/>
      <species id="CaMKIII" compartment="geometry" initialConcentration="0.06"/>
      <species id="CaMKIII_CaM_minus_Ca4" compartment="geometry" initialConcentration="0"/>
      <species id="CaMKIII_CaM_minus_Ca4_slash_phospho_slash_phospho_cplx" compartment="geometry" initialConcentration="0"/>
      <species id="eEF2" compartment="geometry" initialConcentration="0.5"/>
      <species id="eEFthr_minus_56" compartment="geometry" initialConcentration="0"/>
      <species id="CaM_slash_CaM" compartment="geometry" initialConcentration="20"/>
      <species id="CaM_slash_CaM_minus_Ca3" compartment="geometry" initialConcentration="0"/>
      <species id="CaM_slash_CaM_minus_Ca2" compartment="geometry" initialConcentration="0"/>
      <species id="CaM_slash_CaM_minus_Ca" compartment="geometry" initialConcentration="0"/>
      <species id="Ca" compartment="geometry" initialConcentration="0.08"/>
      <species id="CaMKIII_basal" compartment="geometry" initialConcentration="1e-05"/>
      <species id="CaMKIII_basal_slash_eEF2thr56_basal_slash_eEF2thr56_basal_cplx" compartment="geometry" initialConcentration="0"/>
      <species id="CaMKIII_star" compartment="geometry" initialConcentration="0"/>
      <species id="S6K_basal" compartment="geometry" initialConcentration="0.001"/>
      <species id="S6K_basal_slash_CaMKIII_basal_slash_CaMKIII_basal_cplx" compartment="geometry" initialConcentration="0"/>
      <species id="Translation_clx" compartment="geometry" initialConcentration="0"/>
      <species id="Translation_clx_slash_pro_syn_slash_pro_syn_cplx" compartment="geometry" initialConcentration="0"/>
      <species id="Translation_clx_slash_rad_pro_syn_slash_rad_pro_syn_cplx" compartment="geometry" initialConcentration="0"/>
      <species id="peptide" compartment="geometry" initialConcentration="0"/>
      <species id="degraded_protein" compartment="geometry" initialConcentration="0"/>
      <species id="protein" compartment="geometry" initialConcentration="0"/>
      <species id="num_80S_ribos_clx" compartment="geometry" initialConcentration="0"/>
      <species id="Grb2" compartment="geometry" initialConcentration="1"/>
      <species id="Shc_star" compartment="geometry" initialConcentration="0"/>
      <species id="MAPK_star" compartment="geometry" initialConcentration="0"/>
      <species id="MAPK_star_slash_cluster_phospho_S6K_slash_cluster_phospho_S6K_cplx" compartment="geometry" initialConcentration="0"/>
      <species id="MAPK_star_slash_MAPK_star_minus_feedback_slash_MAPK_star_minus_feedback_cplx" compartment="geometry" initialConcentration="0"/>
      <species id="MAPK_star_slash_phosph_Sos_slash_phosph_Sos_cplx" compartment="geometry" initialConcentration="0"/>
      <species id="MAPK_star_slash_MAPK_4E_minus_BP_star_star_slash_MAPK_4E_minus_BP_star_star_cplx" compartment="geometry" initialConcentration="0"/>
      <species id="MAPK_star_slash_MAPK_4E_minus_BP_phospho_slash_MAPK_4E_minus_BP_phospho_cplx" compartment="geometry" initialConcentration="0"/>
      <species id="PKC_minus_active_slash_PKC_minus_act_minus_raf_slash_PKC_minus_act_minus_raf_cplx" compartment="geometry" initialConcentration="0"/>
      <species id="PKC_minus_active_slash_PKC_minus_inact_minus_GAP_slash_PKC_minus_inact_minus_GAP_cplx" compartment="geometry" initialConcentration="0"/>
      <species id="PKC_minus_active_slash_PKC_minus_act_minus_GEF_slash_PKC_minus_act_minus_GEF_cplx" compartment="geometry" initialConcentration="0"/>
      <species id="MAPK_slash_craf_minus_1" compartment="geometry" initialConcentration="0.5"/>
      <species id="MAPK_slash_craf_minus_1_star" compartment="geometry" initialConcentration="0"/>
      <species id="MAPK_slash_MAPKK" compartment="geometry" initialConcentration="0.5"/>
      <species id="MAPK_slash_MAPK" compartment="geometry" initialConcentration="3.6"/>
      <species id="MAPK_slash_craf_minus_1_star_star" compartment="geometry" initialConcentration="0"/>
      <species id="MAPK_slash_MAPK_minus_tyr" compartment="geometry" initialConcentration="0"/>
      <species id="MAPK_slash_MAPKK_star" compartment="geometry" initialConcentration="0"/>
      <species id="MAPK_slash_MAPKK_star_slash_MAPKKtyr_slash_MAPKKtyr_cplx" compartment="geometry" initialConcentration="0"/>
      <species id="MAPK_slash_MAPKK_star_slash_MAPKKthr_slash_MAPKKthr_cplx" compartment="geometry" initialConcentration="0"/>
      <species id="MAPK_slash_MAPKK_minus_ser" compartment="geometry" initialConcentration="0"/>
      <species id="MAPK_slash_Raf_star_minus_GTP_minus_Ras" compartment="geometry" initialConcentration="0"/>
      <species id="MAPK_slash_Raf_star_minus_GTP_minus_Ras_slash_Raf_star_minus_GTP_minus_Ras_dot_1_slash_Raf_star_minus_GTP_minus_Ras_dot_1_cplx" compartment="geometry" initialConcentration="0"/>
      <species id="MAPK_slash_Raf_star_minus_GTP_minus_Ras_slash_Raf_star_minus_GTP_minus_Ras_dot_2_slash_Raf_star_minus_GTP_minus_Ras_dot_2_cplx" compartment="geometry" initialConcentration="0"/>
      <species id="MKP_minus_1" compartment="geometry" initialConcentration="0.02"/>
      <species id="MKP_minus_1_slash_MKP1_minus_tyr_minus_deph_slash_MKP1_minus_tyr_minus_deph_cplx" compartment="geometry" initialConcentration="0"/>
      <species id="MKP_minus_1_slash_MKP1_minus_thr_minus_deph_slash_MKP1_minus_thr_minus_deph_cplx" compartment="geometry" initialConcentration="0"/>
      <species id="PPhosphatase2A" compartment="geometry" initialConcentration="1"/>
      <species id="PPhosphatase2A_slash_craf_minus_deph_slash_craf_minus_deph_cplx" compartment="geometry" initialConcentration="0"/>
      <species id="PPhosphatase2A_slash_MAPKK_minus_deph_slash_MAPKK_minus_deph_cplx" compartment="geometry" initialConcentration="0"/>
      <species id="PPhosphatase2A_slash_MAPKK_minus_deph_minus_ser_slash_MAPKK_minus_deph_minus_ser_cplx" compartment="geometry" initialConcentration="0"/>
      <species id="Ras_slash_inact_minus_GEF" compartment="geometry" initialConcentration="0.1"/>
      <species id="Ras_slash_inact_minus_GEF_slash_basal_GEF_activity_slash_basal_GEF_activity_cplx" compartment="geometry" initialConcentration="0"/>
      <species id="Ras_slash_GEF_star" compartment="geometry" initialConcentration="0"/>
      <species id="Ras_slash_GEF_star_slash_GEF_star_minus_act_minus_ras_slash_GEF_star_minus_act_minus_ras_cplx" compartment="geometry" initialConcentration="0"/>
      <species id="Ras_slash_GTP_minus_Ras" compartment="geometry" initialConcentration="0"/>
      <species id="Ras_slash_GDP_minus_Ras" compartment="geometry" initialConcentration="0.5"/>
      <species id="Ras_slash_GAP_star" compartment="geometry" initialConcentration="0"/>
      <species id="Ras_slash_GAP" compartment="geometry" initialConcentration="0.01"/>
      <species id="Ras_slash_GAP_slash_GAP_minus_inact_minus_ras_slash_GAP_minus_inact_minus_ras_cplx" compartment="geometry" initialConcentration="0"/>
      <species id="Ras_slash_CaM_minus_GEF" compartment="geometry" initialConcentration="0"/>
      <species id="Ras_slash_CaM_minus_GEF_slash_CaM_minus_GEF_minus_act_minus_ras_slash_CaM_minus_GEF_minus_act_minus_ras_cplx" compartment="geometry" initialConcentration="0"/>
      <species id="Shc_star_dot_Sos_dot_Grb2" compartment="geometry" initialConcentration="0"/>
      <species id="Shc_star_dot_Sos_dot_Grb2_slash_Sos_dot_Ras_GEF_slash_Sos_dot_Ras_GEF_cplx" compartment="geometry" initialConcentration="0"/>
      <species id="Sos_slash_Sos_star_dot_Grb2" compartment="geometry" initialConcentration="0"/>
      <species id="Sos_slash_Sos_dot_Grb2" compartment="geometry" initialConcentration="0"/>
      <species id="Sos_slash_Sos_star" compartment="geometry" initialConcentration="0"/>
      <species id="Sos_slash_Sos" compartment="geometry" initialConcentration="0.1"/>
      <species id="num_43Scomplex" compartment="geometry" initialConcentration="0"/>
      <species id="PKC_slash_PKC_minus_Ca" compartment="geometry" initialConcentration="3.72083333333333e-17"/>
      <species id="PKC_slash_PKC_minus_DAG_minus_AA_star" compartment="geometry" initialConcentration="4.91366666666667e-18"/>
      <species id="PKC_slash_PKC_minus_Ca_minus_AA_star" compartment="geometry" initialConcentration="1.75e-16"/>
      <species id="PKC_slash_PKC_minus_Ca_minus_memb_star" compartment="geometry" initialConcentration="1.3896e-17"/>
      <species id="PKC_slash_PKC_minus_DAG_minus_memb_star" compartment="geometry" initialConcentration="9.43516666666667e-21"/>
      <species id="PKC_slash_PKC_minus_basal_star" compartment="geometry" initialConcentration="0.02"/>
      <species id="PKC_slash_PKC_minus_AA_star" compartment="geometry" initialConcentration="1.81333333333333e-17"/>
      <species id="PKC_slash_PKC_minus_Ca_minus_DAG" compartment="geometry" initialConcentration="8.46316666666667e-23"/>
      <species id="PKC_slash_PKC_minus_DAG" compartment="geometry" initialConcentration="1.16101666666667e-16"/>
      <species id="PKC_slash_PKC_minus_DAG_minus_AA" compartment="geometry" initialConcentration="2.51883333333333e-19"/>
      <species id="PKC_slash_PKC_minus_cytosolic" compartment="geometry" initialConcentration="1"/>
      <species id="Basal_Translation" compartment="geometry_sbo_10_sbc_" initialConcentration="0.0002"/>
      <species id="Basal_Translation_slash_basal_syn_slash_basal_syn_cplx" compartment="geometry_sbo_10_sbc_" initialConcentration="0"/>
      <species id="Basal_Translation_slash_rad_basal_syn_slash_rad_basal_syn_cplx" compartment="geometry_sbo_10_sbc_" initialConcentration="0"/>
      <species id="rad_AA" compartment="geometry_sbo_13_sbc_" initialConcentration="0"/>
      <species id="rad_peptide" compartment="geometry_sbo_13_sbc_" initialConcentration="0"/>
      <species id="rad_protein" compartment="geometry_sbo_13_sbc_" initialConcentration="0"/>
      <species id="rad_deg_pro" compartment="geometry_sbo_13_sbc_" initialConcentration="0"/>
      <species id="num_40S_basal" compartment="geometry_sbo_14_sbc_" initialConcentration="0.0001"/>
      <species id="num_40S_basal_slash_basal_slash_basal_cplx" compartment="geometry_sbo_14_sbc_" initialConcentration="0"/>
      <species id="num_4E_minus_BP_t37_46" compartment="geometry_sbo_11_sbc_" initialConcentration="0"/>
      <species id="PTEN" compartment="geometry_sbo_15_sbc_" initialConcentration="0.27"/>
      <species id="PTEN_slash_PIP3_dephosp_slash_PIP3_dephosp_cplx" compartment="geometry_sbo_15_sbc_" initialConcentration="0"/>
      <species id="Ras_minus_GTP_PI3K" compartment="geometry_sbo_16_sbc_" initialConcentration="0"/>
      <species id="Ras_minus_GTP_PI3K_slash_PIP2_phospho_Ras_minus_GTP_slash_PIP2_phospho_Ras_minus_GTP_cplx" compartment="geometry_sbo_16_sbc_" initialConcentration="0"/>
      <species id="BDNF" compartment="geometry" initialConcentration="5e-05" boundaryCondition="true" constant="true"/>
      <species id="TrKB_mod_slash_Int_BDNF_TrKB2_star_clx" compartment="geometry" initialConcentration="0.25" boundaryCondition="true" constant="true"/>
      <species id="PI3K_mod_slash_PIP2" compartment="geometry" initialConcentration="7" boundaryCondition="true" constant="true"/>
      <species id="S6Kinase_slash_40S_inact" compartment="geometry" initialConcentration="0.02" boundaryCondition="true" constant="true">
        <notes>
          <body xmlns="http://www.w3.org/1999/xhtml">
	    Inactivated form of S6K
          </body>
        </notes>
      </species>
      <species id="num_60S_R" compartment="geometry" initialConcentration="0.068" boundaryCondition="true" constant="true"/>
      <species id="AA" compartment="geometry" initialConcentration="0.1" boundaryCondition="true" constant="true"/>
      <species id="DAG" compartment="geometry" initialConcentration="11" boundaryCondition="true" constant="true">
        <notes>
          <body xmlns="http://www.w3.org/1999/xhtml">
	    The conc of this has been a problem. Schaecter and Benowitz use 50 uM, but Shinomura et al have &lt; 5. So I have altered the DAG-dependent rates in the PKC model to reflect this.
          </body>
        </notes>
      </species>
      <species id="Arachidonic_Acid" compartment="geometry" initialConcentration="5" boundaryCondition="true" constant="true"/>
      <species id="PKC_minus_active" compartment="geometry" initialConcentration="2.12216666666667e-16"/>
    </listOfSpecies>
    <listOfRules>
      <assignmentRule variable="PKC_minus_active">
        <math xmlns="http://www.w3.org/1998/Math/MathML">
          <apply>
            <plus/>
            <ci> PKC_slash_PKC_minus_DAG_minus_AA_star </ci>
            <ci> PKC_slash_PKC_minus_Ca_minus_memb_star </ci>
            <ci> PKC_slash_PKC_minus_Ca_minus_AA_star </ci>
            <ci> PKC_slash_PKC_minus_DAG_minus_memb_star </ci>
            <ci> PKC_slash_PKC_minus_basal_star </ci>
            <ci> PKC_slash_PKC_minus_AA_star </ci>
          </apply>
        </math>
      </assignmentRule>
    </listOfRules>
    <listOfReactions>
      <reaction id="AKT_mod_slash_PIP3_bind_AKT">
        <listOfReactants>
          <speciesReference species="AKT_mod_slash_AKT"/>
          <speciesReference species="PIP3"/>
        </listOfReactants>
        <listOfProducts>
          <speciesReference species="AKT_mod_slash_PIP3_AKT"/>
        </listOfProducts>
        <kineticLaw>
          <notes>
            <body xmlns="http://www.w3.org/1999/xhtml">
		kf*AKT_mod_slash_AKT*PIP3-kb*AKT_mod_slash_PIP3_AKT
	    </body>
          </notes>
          <math xmlns="http://www.w3.org/1998/Math/MathML">
            <apply>
              <minus/>
              <apply>
                <times/>
                <ci> kf </ci>
                <ci> AKT_mod_slash_AKT </ci>
                <ci> PIP3 </ci>
              </apply>
              <apply>
                <times/>
                <ci> kb </ci>
                <ci> AKT_mod_slash_PIP3_AKT </ci>
              </apply>
            </apply>
          </math>
          <listOfParameters>
            <parameter id="kf" value="4.4998799930002e-11" units="vol_uMINVsecINV"/>
            <parameter id="kb" value="8.89970333333333e-14" units="vol_secINV"/>
          </listOfParameters>
        </kineticLaw>
      </reaction>
      <reaction id="AKT_mod_slash_PIP3_bind_PDK1">
        <listOfReactants>
          <speciesReference species="PDK1"/>
          <speciesReference species="PIP3"/>
        </listOfReactants>
        <listOfProducts>
          <speciesReference species="AKT_mod_slash_PIP3_PDK1"/>
        </listOfProducts>
        <kineticLaw>
          <notes>
            <body xmlns="http://www.w3.org/1999/xhtml">
		kf*PDK1*PIP3-kb*AKT_mod_slash_PIP3_PDK1
	    </body>
          </notes>
          <math xmlns="http://www.w3.org/1998/Math/MathML">
            <apply>
              <minus/>
              <apply>
                <times/>
                <ci> kf </ci>
                <ci> PDK1 </ci>
                <ci> PIP3 </ci>
              </apply>
              <apply>
                <times/>
                <ci> kb </ci>
                <ci> AKT_mod_slash_PIP3_PDK1 </ci>
              </apply>
            </apply>
          </math>
          <listOfParameters>
            <parameter id="kf" value="6.99996666e-13" units="vol_uMINVsecINV"/>
            <parameter id="kb" value="9.8e-13" units="vol_secINV"/>
          </listOfParameters>
        </kineticLaw>
      </reaction>
      <reaction id="AKT_mod_slash_TSC1_minus_2_dephospho">
        <listOfReactants>
          <speciesReference species="AKT_mod_slash_TSC1_minus_TSC2_star"/>
        </listOfReactants>
        <listOfProducts>
          <speciesReference species="TSC1_minus_TSC2"/>
        </listOfProducts>
        <kineticLaw>
          <notes>
            <body xmlns="http://www.w3.org/1999/xhtml">
		kf*AKT_mod_slash_TSC1_minus_TSC2_star-kb*TSC1_minus_TSC2
	    </body>
          </notes>
          <math xmlns="http://www.w3.org/1998/Math/MathML">
            <apply>
              <minus/>
              <apply>
                <times/>
                <ci> kf </ci>
                <ci> AKT_mod_slash_TSC1_minus_TSC2_star </ci>
              </apply>
              <apply>
                <times/>
                <ci> kb </ci>
                <ci> TSC1_minus_TSC2 </ci>
              </apply>
            </apply>
          </math>
          <listOfParameters>
            <parameter id="kf" value="1e-14" units="vol_secINV"/>
            <parameter id="kb" value="0" units="vol_secINV"/>
          </listOfParameters>
        </kineticLaw>
      </reaction>
      <reaction id="TrKB_mod_slash_Autophos_TrKB">
        <listOfReactants>
          <speciesReference species="TrKB_mod_slash_BDNF_TrkB2_clx"/>
        </listOfReactants>
        <listOfProducts>
          <speciesReference species="TrKB_mod_slash_BDNF_TrkB2_star_clx"/>
        </listOfProducts>
        <kineticLaw>
          <notes>
            <body xmlns="http://www.w3.org/1999/xhtml">
		kf*TrKB_mod_slash_BDNF_TrkB2_clx-kb*TrKB_mod_slash_BDNF_TrkB2_star_clx
	    </body>
          </notes>
          <math xmlns="http://www.w3.org/1998/Math/MathML">
            <apply>
              <minus/>
              <apply>
                <times/>
                <ci> kf </ci>
                <ci> TrKB_mod_slash_BDNF_TrkB2_clx </ci>
              </apply>
              <apply>
                <times/>
                <ci> kb </ci>
                <ci> TrKB_mod_slash_BDNF_TrkB2_star_clx </ci>
              </apply>
            </apply>
          </math>
          <listOfParameters>
            <parameter id="kf" value="1.99993333333333e-14" units="vol_secINV"/>
            <parameter id="kb" value="0" units="vol_secINV"/>
          </listOfParameters>
        </kineticLaw>
      </reaction>
      <reaction id="TrKB_mod_slash_Dimeriz_TrKB">
        <listOfReactants>
          <speciesReference species="TrKB_mod_slash_BDNF_TrkB_clx"/>
          <speciesReference species="TrKB_mod_slash_TrKB"/>
        </listOfReactants>
        <listOfProducts>
          <speciesReference species="TrKB_mod_slash_BDNF_TrkB2_clx"/>
        </listOfProducts>
        <kineticLaw>
          <notes>
            <body xmlns="http://www.w3.org/1999/xhtml">
		kf*TrKB_mod_slash_BDNF_TrkB_clx*TrKB_mod_slash_TrKB-kb*TrKB_mod_slash_BDNF_TrkB2_clx
	    </body>
          </notes>
          <math xmlns="http://www.w3.org/1998/Math/MathML">
            <apply>
              <minus/>
              <apply>
                <times/>
                <ci> kf </ci>
                <ci> TrKB_mod_slash_BDNF_TrkB_clx </ci>
                <ci> TrKB_mod_slash_TrKB </ci>
              </apply>
              <apply>
                <times/>
                <ci> kb </ci>
                <ci> TrKB_mod_slash_BDNF_TrkB2_clx </ci>
              </apply>
            </apply>
          </math>
          <listOfParameters>
            <parameter id="kf" value="9.99886668444533e-13" units="vol_uMINVsecINV"/>
            <parameter id="kb" value="1.99993333333333e-14" units="vol_secINV"/>
          </listOfParameters>
        </kineticLaw>
      </reaction>
      <reaction id="TrKB_mod_slash_Ligand_binding">
        <listOfReactants>
          <speciesReference species="TrKB_mod_slash_TrKB"/>
          <speciesReference species="BDNF"/>
        </listOfReactants>
        <listOfProducts>
          <speciesReference species="TrKB_mod_slash_BDNF_TrkB_clx"/>
        </listOfProducts>
        <kineticLaw>
          <notes>
            <body xmlns="http://www.w3.org/1999/xhtml">
		kf*TrKB_mod_slash_TrKB*BDNF-kb*TrKB_mod_slash_BDNF_TrkB_clx
	    </body>
          </notes>
          <math xmlns="http://www.w3.org/1998/Math/MathML">
            <apply>
              <minus/>
              <apply>
                <times/>
                <ci> kf </ci>
                <ci> TrKB_mod_slash_TrKB </ci>
                <ci> BDNF </ci>
              </apply>
              <apply>
                <times/>
                <ci> kb </ci>
                <ci> TrKB_mod_slash_BDNF_TrkB_clx </ci>
              </apply>
            </apply>
          </math>
          <listOfParameters>
            <parameter id="kf" value="9.999799942224e-13" units="vol_uMINVsecINV"/>
            <parameter id="kb" value="4.99966666666667e-14" units="vol_secINV"/>
          </listOfParameters>
        </kineticLaw>
      </reaction>
      <reaction id="TrKB_mod_slash_PLC_g_star_dephospho">
        <listOfReactants>
          <speciesReference species="PLC_g_star"/>
        </listOfReactants>
        <listOfProducts>
          <speciesReference species="PLC_g"/>
        </listOfProducts>
        <kineticLaw>
          <notes>
            <body xmlns="http://www.w3.org/1999/xhtml">
		kf*PLC_g_star-kb*PLC_g
	    </body>
          </notes>
          <math xmlns="http://www.w3.org/1998/Math/MathML">
            <apply>
              <minus/>
              <apply>
                <times/>
                <ci> kf </ci>
                <ci> PLC_g_star </ci>
              </apply>
              <apply>
                <times/>
                <ci> kb </ci>
                <ci> PLC_g </ci>
              </apply>
            </apply>
          </math>
          <listOfParameters>
            <parameter id="kf" value="7e-14" units="vol_secINV"/>
            <parameter id="kb" value="0" units="vol_secINV"/>
          </listOfParameters>
        </kineticLaw>
      </reaction>
      <reaction id="eIF4F_mRNA_clx">
        <listOfReactants>
          <speciesReference species="mRNA"/>
          <speciesReference species="eIF4F"/>
        </listOfReactants>
        <listOfProducts>
          <speciesReference species="eIF4F_minus_mRNA_clx"/>
        </listOfProducts>
        <kineticLaw>
          <notes>
            <body xmlns="http://www.w3.org/1999/xhtml">
		kf*mRNA*eIF4F-kb*eIF4F_minus_mRNA_clx
	    </body>
          </notes>
          <math xmlns="http://www.w3.org/1998/Math/MathML">
            <apply>
              <minus/>
              <apply>
                <times/>
                <ci> kf </ci>
                <ci> mRNA </ci>
                <ci> eIF4F </ci>
              </apply>
              <apply>
                <times/>
                <ci> kb </ci>
                <ci> eIF4F_minus_mRNA_clx </ci>
              </apply>
            </apply>
          </math>
          <listOfParameters>
            <parameter id="kf" value="1.99997333255557e-13" units="vol_uMINVsecINV"/>
            <parameter id="kb" value="7.7e-14" units="vol_secINV"/>
          </listOfParameters>
        </kineticLaw>
      </reaction>
      <reaction id="TrKB_mod_slash_LR_Internalize">
        <listOfReactants>
          <speciesReference species="TrKB_mod_slash_BDNF_TrkB2_star_clx"/>
        </listOfReactants>
        <listOfProducts>
          <speciesReference species="TrKB_mod_slash_Int_BDNF_TrKB2_star_clx" stoichiometry="2"/>
        </listOfProducts>
        <kineticLaw>
          <notes>
            <body xmlns="http://www.w3.org/1999/xhtml">
		kf*TrKB_mod_slash_BDNF_TrkB2_star_clx-kb*TrKB_mod_slash_Int_BDNF_TrKB2_star_clx^2
	    </body>
          </notes>
          <math xmlns="http://www.w3.org/1998/Math/MathML">
            <apply>
              <minus/>
              <apply>
                <times/>
                <ci> kf </ci>
                <ci> TrKB_mod_slash_BDNF_TrkB2_star_clx </ci>
              </apply>
              <apply>
                <times/>
                <ci> kb </ci>
                <apply>
                  <power/>
                  <ci> TrKB_mod_slash_Int_BDNF_TrKB2_star_clx </ci>
                  <cn type="integer"> 2 </cn>
                </apply>
              </apply>
            </apply>
          </math>
          <listOfParameters>
            <parameter id="kf" value="9.99966666666667e-15" units="vol_secINV"/>
            <parameter id="kb" value="0" units="vol_uMINVsecINV"/>
          </listOfParameters>
        </kineticLaw>
      </reaction>
      <reaction id="TrKB_mod_slash_LR_cycling">
        <listOfReactants>
          <speciesReference species="TrKB_mod_slash_Int_BDNF_TrKB2_star_clx"/>
        </listOfReactants>
        <listOfProducts>
          <speciesReference species="TrKB_mod_slash_TrKB"/>
        </listOfProducts>
        <kineticLaw>
          <notes>
            <body xmlns="http://www.w3.org/1999/xhtml">
		kf*TrKB_mod_slash_Int_BDNF_TrKB2_star_clx-kb*TrKB_mod_slash_TrKB
	    </body>
          </notes>
          <math xmlns="http://www.w3.org/1998/Math/MathML">
            <apply>
              <minus/>
              <apply>
                <times/>
                <ci> kf </ci>
                <ci> TrKB_mod_slash_Int_BDNF_TrKB2_star_clx </ci>
              </apply>
              <apply>
                <times/>
                <ci> kb </ci>
                <ci> TrKB_mod_slash_TrKB </ci>
              </apply>
            </apply>
          </math>
          <listOfParameters>
            <parameter id="kf" value="1e-15" units="vol_secINV"/>
            <parameter id="kb" value="9.99933333333333e-16" units="vol_secINV"/>
          </listOfParameters>
        </kineticLaw>
      </reaction>
      <reaction id="PI3K_mod_slash_Shc_star_dephospho">
        <listOfReactants>
          <speciesReference species="Shc_star"/>
        </listOfReactants>
        <listOfProducts>
          <speciesReference species="PI3K_mod_slash_Shc"/>
        </listOfProducts>
        <kineticLaw>
          <notes>
            <body xmlns="http://www.w3.org/1999/xhtml">
		kf*Shc_star-kb*PI3K_mod_slash_Shc
	    </body>
          </notes>
          <math xmlns="http://www.w3.org/1998/Math/MathML">
            <apply>
              <minus/>
              <apply>
                <times/>
                <ci> kf </ci>
                <ci> Shc_star </ci>
              </apply>
              <apply>
                <times/>
                <ci> kb </ci>
                <ci> PI3K_mod_slash_Shc </ci>
              </apply>
            </apply>
          </math>
          <listOfParameters>
            <parameter id="kf" value="2e-13" units="vol_secINV"/>
            <parameter id="kb" value="0" units="vol_secINV"/>
          </listOfParameters>
        </kineticLaw>
      </reaction>
      <reaction id="PI3K_mod_slash_Grb2_bind_Shc">
        <listOfReactants>
          <speciesReference species="Grb2"/>
          <speciesReference species="Shc_star"/>
        </listOfReactants>
        <listOfProducts>
          <speciesReference species="PI3K_mod_slash_Shc_star_Grb2_clx"/>
        </listOfProducts>
        <kineticLaw>
          <notes>
            <body xmlns="http://www.w3.org/1999/xhtml">
		kf*Grb2*Shc_star-kb*PI3K_mod_slash_Shc_star_Grb2_clx
	    </body>
          </notes>
          <math xmlns="http://www.w3.org/1998/Math/MathML">
            <apply>
              <minus/>
              <apply>
                <times/>
                <ci> kf </ci>
                <ci> Grb2 </ci>
                <ci> Shc_star </ci>
              </apply>
              <apply>
                <times/>
                <ci> kb </ci>
                <ci> PI3K_mod_slash_Shc_star_Grb2_clx </ci>
              </apply>
            </apply>
          </math>
          <listOfParameters>
            <parameter id="kf" value="1.00002e-12" units="vol_uMINVsecINV"/>
            <parameter id="kb" value="1e-12" units="vol_secINV"/>
          </listOfParameters>
        </kineticLaw>
      </reaction>
      <reaction id="PI3K_mod_slash_bind_Gab1">
        <listOfReactants>
          <speciesReference species="PI3K_mod_slash_Gab1"/>
          <speciesReference species="PI3K_mod_slash_Shc_star_Grb2_clx"/>
        </listOfReactants>
        <listOfProducts>
          <speciesReference species="PI3K_mod_slash_Shc_star_Grb2_minus_Gab1_clx"/>
        </listOfProducts>
        <kineticLaw>
          <notes>
            <body xmlns="http://www.w3.org/1999/xhtml">
		kf*PI3K_mod_slash_Gab1*PI3K_mod_slash_Shc_star_Grb2_clx-kb*PI3K_mod_slash_Shc_star_Grb2_minus_Gab1_clx
	    </body>
          </notes>
          <math xmlns="http://www.w3.org/1998/Math/MathML">
            <apply>
              <minus/>
              <apply>
                <times/>
                <ci> kf </ci>
                <ci> PI3K_mod_slash_Gab1 </ci>
                <ci> PI3K_mod_slash_Shc_star_Grb2_clx </ci>
              </apply>
              <apply>
                <times/>
                <ci> kb </ci>
                <ci> PI3K_mod_slash_Shc_star_Grb2_minus_Gab1_clx </ci>
              </apply>
            </apply>
          </math>
          <listOfParameters>
            <parameter id="kf" value="3e-13" units="vol_uMINVsecINV"/>
            <parameter id="kb" value="1e-12" units="vol_secINV"/>
          </listOfParameters>
        </kineticLaw>
      </reaction>
      <reaction id="PI3K_mod_slash_PI3K_act">
        <listOfReactants>
          <speciesReference species="PI3K_mod_slash_PI3K"/>
          <speciesReference species="PI3K_mod_slash_Shc_star_Grb2_minus_Gab1_clx"/>
        </listOfReactants>
        <listOfProducts>
          <speciesReference species="TrKB_mod_slash_Shc_star_Grb2_minus_Gab1_PI3K_clx"/>
        </listOfProducts>
        <kineticLaw>
          <notes>
            <body xmlns="http://www.w3.org/1999/xhtml">
		kf*PI3K_mod_slash_PI3K*PI3K_mod_slash_Shc_star_Grb2_minus_Gab1_clx-kb*TrKB_mod_slash_Shc_star_Grb2_minus_Gab1_PI3K_clx
	    </body>
          </notes>
          <math xmlns="http://www.w3.org/1998/Math/MathML">
            <apply>
              <minus/>
              <apply>
                <times/>
                <ci> kf </ci>
                <ci> PI3K_mod_slash_PI3K </ci>
                <ci> PI3K_mod_slash_Shc_star_Grb2_minus_Gab1_clx </ci>
              </apply>
              <apply>
                <times/>
                <ci> kb </ci>
                <ci> TrKB_mod_slash_Shc_star_Grb2_minus_Gab1_PI3K_clx </ci>
              </apply>
            </apply>
          </math>
          <listOfParameters>
            <parameter id="kf" value="4.999993328e-12" units="vol_uMINVsecINV"/>
            <parameter id="kb" value="7.99973333333333e-14" units="vol_secINV"/>
          </listOfParameters>
        </kineticLaw>
      </reaction>
      <reaction id="PI3K_mod_slash_basal_PI3K_act">
        <listOfReactants>
          <speciesReference species="PI3K_mod_slash_PI3K"/>
        </listOfReactants>
        <listOfProducts>
          <speciesReference species="PI3K_mod_slash_PI3K_basal"/>
        </listOfProducts>
        <kineticLaw>
          <notes>
            <body xmlns="http://www.w3.org/1999/xhtml">
		kf*PI3K_mod_slash_PI3K-kb*PI3K_mod_slash_PI3K_basal
	    </body>
          </notes>
          <math xmlns="http://www.w3.org/1998/Math/MathML">
            <apply>
              <minus/>
              <apply>
                <times/>
                <ci> kf </ci>
                <ci> PI3K_mod_slash_PI3K </ci>
              </apply>
              <apply>
                <times/>
                <ci> kb </ci>
                <ci> PI3K_mod_slash_PI3K_basal </ci>
              </apply>
            </apply>
          </math>
          <listOfParameters>
            <parameter id="kf" value="6.79977333333333e-16" units="vol_secINV"/>
            <parameter id="kb" value="4.5e-13" units="vol_secINV"/>
          </listOfParameters>
        </kineticLaw>
      </reaction>
      <reaction id="mTOR_model_slash_Rheb_minus_GTP_bind_TORclx">
        <listOfReactants>
          <speciesReference species="Rheb_minus_GTP"/>
          <speciesReference species="mTOR_model_slash_TOR_minus_clx"/>
        </listOfReactants>
        <listOfProducts>
          <speciesReference species="TOR_Rheb_minus_GTP_clx"/>
        </listOfProducts>
        <kineticLaw>
          <notes>
            <body xmlns="http://www.w3.org/1999/xhtml">
		kf*Rheb_minus_GTP*mTOR_model_slash_TOR_minus_clx-kb*TOR_Rheb_minus_GTP_clx
	    </body>
          </notes>
          <math xmlns="http://www.w3.org/1998/Math/MathML">
            <apply>
              <minus/>
              <apply>
                <times/>
                <ci> kf </ci>
                <ci> Rheb_minus_GTP </ci>
                <ci> mTOR_model_slash_TOR_minus_clx </ci>
              </apply>
              <apply>
                <times/>
                <ci> kb </ci>
                <ci> TOR_Rheb_minus_GTP_clx </ci>
              </apply>
            </apply>
          </math>
          <listOfParameters>
            <parameter id="kf" value="6e-12" units="vol_uMINVsecINV"/>
            <parameter id="kb" value="3e-12" units="vol_secINV"/>
          </listOfParameters>
        </kineticLaw>
      </reaction>
      <reaction id="S6Kinase_slash_S6_dephosph">
        <listOfReactants>
          <speciesReference species="num_40S"/>
        </listOfReactants>
        <listOfProducts>
          <speciesReference species="S6Kinase_slash_40S_inact"/>
        </listOfProducts>
        <kineticLaw>
          <notes>
            <body xmlns="http://www.w3.org/1999/xhtml">
		kf*num_40S-kb*S6Kinase_slash_40S_inact
	    </body>
          </notes>
          <math xmlns="http://www.w3.org/1998/Math/MathML">
            <apply>
              <minus/>
              <apply>
                <times/>
                <ci> kf </ci>
                <ci> num_40S </ci>
              </apply>
              <apply>
                <times/>
                <ci> kb </ci>
                <ci> S6Kinase_slash_40S_inact </ci>
              </apply>
            </apply>
          </math>
          <listOfParameters>
            <parameter id="kf" value="1e-14" units="vol_secINV"/>
            <parameter id="kb" value="0" units="vol_secINV"/>
          </listOfParameters>
        </kineticLaw>
      </reaction>
      <reaction id="num_4E_minus_BP_mod_slash_eIF4E_bind_BP2">
        <listOfReactants>
          <speciesReference species="num_4E_minus_BP_mod_slash_4E_minus_BP"/>
          <speciesReference species="eIF4E"/>
        </listOfReactants>
        <listOfProducts>
          <speciesReference species="num_4E_minus_BP_mod_slash_eIF4E_minus_BP"/>
        </listOfProducts>
        <kineticLaw>
          <notes>
            <body xmlns="http://www.w3.org/1999/xhtml">
		kf*num_4E_minus_BP_mod_slash_4E_minus_BP*eIF4E-kb*num_4E_minus_BP_mod_slash_eIF4E_minus_BP
	    </body>
          </notes>
          <math xmlns="http://www.w3.org/1998/Math/MathML">
            <apply>
              <minus/>
              <apply>
                <times/>
                <ci> kf </ci>
                <ci> num_4E_minus_BP_mod_slash_4E_minus_BP </ci>
                <ci> eIF4E </ci>
              </apply>
              <apply>
                <times/>
                <ci> kb </ci>
                <ci> num_4E_minus_BP_mod_slash_eIF4E_minus_BP </ci>
              </apply>
            </apply>
          </math>
          <listOfParameters>
            <parameter id="kf" value="4.999896667e-11" units="vol_uMINVsecINV"/>
            <parameter id="kb" value="1.5e-13" units="vol_secINV"/>
          </listOfParameters>
        </kineticLaw>
      </reaction>
      <reaction id="num_4E_minus_BP_mod_slash_eIF4E_minus_BP2_disso">
        <listOfReactants>
          <speciesReference species="num_4E_minus_BP_mod_slash_eIF4E_4E_minus_BP_t37_46_s65"/>
        </listOfReactants>
        <listOfProducts>
          <speciesReference species="eIF4E"/>
          <speciesReference species="num_4E_minus_BP_mod_slash_4E_minus_BP_thr37_46_s65"/>
        </listOfProducts>
        <kineticLaw>
          <notes>
            <body xmlns="http://www.w3.org/1999/xhtml">
		kf*num_4E_minus_BP_mod_slash_eIF4E_4E_minus_BP_t37_46_s65-kb*eIF4E*num_4E_minus_BP_mod_slash_4E_minus_BP_thr37_46_s65
	    </body>
          </notes>
          <math xmlns="http://www.w3.org/1998/Math/MathML">
            <apply>
              <minus/>
              <apply>
                <times/>
                <ci> kf </ci>
                <ci> num_4E_minus_BP_mod_slash_eIF4E_4E_minus_BP_t37_46_s65 </ci>
              </apply>
              <apply>
                <times/>
                <ci> kb </ci>
                <ci> eIF4E </ci>
                <ci> num_4E_minus_BP_mod_slash_4E_minus_BP_thr37_46_s65 </ci>
              </apply>
            </apply>
          </math>
          <listOfParameters>
            <parameter id="kf" value="4e-12" units="vol_secINV"/>
            <parameter id="kb" value="1.000003333e-12" units="vol_uMINVsecINV"/>
          </listOfParameters>
        </kineticLaw>
      </reaction>
      <reaction id="eIF4F_clx">
        <listOfReactants>
          <speciesReference species="eIF4G_minus_A_clx"/>
          <speciesReference species="eIF4E"/>
        </listOfReactants>
        <listOfProducts>
          <speciesReference species="eIF4F"/>
        </listOfProducts>
        <kineticLaw>
          <notes>
            <body xmlns="http://www.w3.org/1999/xhtml">
		kf*eIF4G_minus_A_clx*eIF4E-kb*eIF4F
	    </body>
          </notes>
          <math xmlns="http://www.w3.org/1998/Math/MathML">
            <apply>
              <minus/>
              <apply>
                <times/>
                <ci> kf </ci>
                <ci> eIF4G_minus_A_clx </ci>
                <ci> eIF4E </ci>
              </apply>
              <apply>
                <times/>
                <ci> kb </ci>
                <ci> eIF4F </ci>
              </apply>
            </apply>
          </math>
          <listOfParameters>
            <parameter id="kf" value="2.99995999883335e-11" units="vol_uMINVsecINV"/>
            <parameter id="kb" value="9.99983333333333e-14" units="vol_secINV"/>
          </listOfParameters>
        </kineticLaw>
      </reaction>
      <reaction id="eIF4G_A_clx">
        <listOfReactants>
          <speciesReference species="eIF4A"/>
          <speciesReference species="eIF4G"/>
        </listOfReactants>
        <listOfProducts>
          <speciesReference species="eIF4G_minus_A_clx"/>
        </listOfProducts>
        <kineticLaw>
          <notes>
            <body xmlns="http://www.w3.org/1999/xhtml">
		kf*eIF4A*eIF4G-kb*eIF4G_minus_A_clx
	    </body>
          </notes>
          <math xmlns="http://www.w3.org/1998/Math/MathML">
            <apply>
              <minus/>
              <apply>
                <times/>
                <ci> kf </ci>
                <ci> eIF4A </ci>
                <ci> eIF4G </ci>
              </apply>
              <apply>
                <times/>
                <ci> kb </ci>
                <ci> eIF4G_minus_A_clx </ci>
              </apply>
            </apply>
          </math>
          <listOfParameters>
            <parameter id="kf" value="2.99995999883335e-13" units="vol_uMINVsecINV"/>
            <parameter id="kb" value="9.99983333333333e-13" units="vol_secINV"/>
          </listOfParameters>
        </kineticLaw>
      </reaction>
      <reaction id="num_43S_complex_slash_Q_binds_R">
        <listOfReactants>
          <speciesReference species="num_40S"/>
          <speciesReference species="num_43S_complex_slash_Quaternary_clx"/>
        </listOfReactants>
        <listOfProducts>
          <speciesReference species="num_43S_complex_slash_Q_dot_R"/>
        </listOfProducts>
        <kineticLaw>
          <notes>
            <body xmlns="http://www.w3.org/1999/xhtml">
		kf*num_40S*num_43S_complex_slash_Quaternary_clx-kb*num_43S_complex_slash_Q_dot_R
	    </body>
          </notes>
          <math xmlns="http://www.w3.org/1998/Math/MathML">
            <apply>
              <minus/>
              <apply>
                <times/>
                <ci> kf </ci>
                <ci> num_40S </ci>
                <ci> num_43S_complex_slash_Quaternary_clx </ci>
              </apply>
              <apply>
                <times/>
                <ci> kb </ci>
                <ci> num_43S_complex_slash_Q_dot_R </ci>
              </apply>
            </apply>
          </math>
          <listOfParameters>
            <parameter id="kf" value="4.8e-13" units="vol_uMINVsecINV"/>
            <parameter id="kb" value="5e-13" units="vol_secINV"/>
          </listOfParameters>
        </kineticLaw>
      </reaction>
      <reaction id="num_43S_complex_slash_QR_binds_M">
        <listOfReactants>
          <speciesReference species="num_43S_complex_slash_Q_dot_R"/>
          <speciesReference species="eIF4F_minus_mRNA_clx"/>
        </listOfReactants>
        <listOfProducts>
          <speciesReference species="num_43Scomplex"/>
        </listOfProducts>
        <kineticLaw>
          <notes>
            <body xmlns="http://www.w3.org/1999/xhtml">
		kf*num_43S_complex_slash_Q_dot_R*eIF4F_minus_mRNA_clx-kb*num_43Scomplex
	    </body>
          </notes>
          <math xmlns="http://www.w3.org/1998/Math/MathML">
            <apply>
              <minus/>
              <apply>
                <times/>
                <ci> kf </ci>
                <ci> num_43S_complex_slash_Q_dot_R </ci>
                <ci> eIF4F_minus_mRNA_clx </ci>
              </apply>
              <apply>
                <times/>
                <ci> kb </ci>
                <ci> num_43Scomplex </ci>
              </apply>
            </apply>
          </math>
          <listOfParameters>
            <parameter id="kf" value="4.90002e-13" units="vol_uMINVsecINV"/>
            <parameter id="kb" value="4.5e-15" units="vol_secINV"/>
          </listOfParameters>
        </kineticLaw>
      </reaction>
      <reaction id="num_43S_complex_slash_R_binds_M">
        <listOfReactants>
          <speciesReference species="eIF4F_minus_mRNA_clx"/>
          <speciesReference species="num_40S"/>
        </listOfReactants>
        <listOfProducts>
          <speciesReference species="num_43S_complex_slash_RM"/>
        </listOfProducts>
        <kineticLaw>
          <notes>
            <body xmlns="http://www.w3.org/1999/xhtml">
		kf*eIF4F_minus_mRNA_clx*num_40S-kb*num_43S_complex_slash_RM
	    </body>
          </notes>
          <math xmlns="http://www.w3.org/1998/Math/MathML">
            <apply>
              <minus/>
              <apply>
                <times/>
                <ci> kf </ci>
                <ci> eIF4F_minus_mRNA_clx </ci>
                <ci> num_40S </ci>
              </apply>
              <apply>
                <times/>
                <ci> kb </ci>
                <ci> num_43S_complex_slash_RM </ci>
              </apply>
            </apply>
          </math>
          <listOfParameters>
            <parameter id="kf" value="1.27998e-12" units="vol_uMINVsecINV"/>
            <parameter id="kb" value="7.19e-13" units="vol_secINV"/>
          </listOfParameters>
        </kineticLaw>
      </reaction>
      <reaction id="num_43S_complex_slash_RM_binds_Q">
        <listOfReactants>
          <speciesReference species="num_43S_complex_slash_RM"/>
          <speciesReference species="num_43S_complex_slash_Quaternary_clx"/>
        </listOfReactants>
        <listOfProducts>
          <speciesReference species="num_43Scomplex"/>
        </listOfProducts>
        <kineticLaw>
          <notes>
            <body xmlns="http://www.w3.org/1999/xhtml">
		kf*num_43S_complex_slash_RM*num_43S_complex_slash_Quaternary_clx-kb*num_43Scomplex
	    </body>
          </notes>
          <math xmlns="http://www.w3.org/1998/Math/MathML">
            <apply>
              <minus/>
              <apply>
                <times/>
                <ci> kf </ci>
                <ci> num_43S_complex_slash_RM </ci>
                <ci> num_43S_complex_slash_Quaternary_clx </ci>
              </apply>
              <apply>
                <times/>
                <ci> kb </ci>
                <ci> num_43Scomplex </ci>
              </apply>
            </apply>
          </math>
          <listOfParameters>
            <parameter id="kf" value="9.7998e-14" units="vol_uMINVsecINV"/>
            <parameter id="kb" value="1.69e-15" units="vol_secINV"/>
          </listOfParameters>
        </kineticLaw>
      </reaction>
      <reaction id="CaM_slash_CaM_minus_Ca3_minus_bind_minus_Ca">
        <notes>
          <body xmlns="http://www.w3.org/1999/xhtml">
	    Use K3 = 21.5 uM here from Stemmer and Klee table 3. kb/kf =21.5 * 6e5 so kf = 7.75e-7, kb = 10
          </body>
        </notes>
        <listOfReactants>
          <speciesReference species="CaM_slash_CaM_minus_Ca3"/>
          <speciesReference species="Ca"/>
        </listOfReactants>
        <listOfProducts>
          <speciesReference species="CaM_minus_Ca4"/>
        </listOfProducts>
        <kineticLaw>
          <notes>
            <body xmlns="http://www.w3.org/1999/xhtml">
		kf*CaM_slash_CaM_minus_Ca3*Ca-kb*CaM_minus_Ca4
	    </body>
          </notes>
          <math xmlns="http://www.w3.org/1998/Math/MathML">
            <apply>
              <minus/>
              <apply>
                <times/>
                <ci> kf </ci>
                <ci> CaM_slash_CaM_minus_Ca3 </ci>
                <ci> Ca </ci>
              </apply>
              <apply>
                <times/>
                <ci> kb </ci>
                <ci> CaM_minus_Ca4 </ci>
              </apply>
            </apply>
          </math>
          <listOfParameters>
            <parameter id="kf" value="4.65006e-13" units="vol_uMINVsecINV"/>
            <parameter id="kb" value="1e-11" units="vol_secINV"/>
          </listOfParameters>
        </kineticLaw>
      </reaction>
      <reaction id="CaM_slash_CaM_minus_bind_minus_Ca">
        <notes>
          <body xmlns="http://www.w3.org/1999/xhtml">
	    Lets use the fast rate consts here. Since the rates are so different, I am not sure whether the order is relevant. These correspond to the TR2C fragment. We use the Martin et al rates here, plus the Drabicowski binding consts. All are scaled by 3X to cell temp. kf = 2e-10 kb = 72 Stemmer &amp; Klee: K1=.9, K2=1.1. Assume 1.0uM for both. kb/kf=3.6e11. If kb=72, kf = 2e-10 (Exactly the same !) 19 May 2006. Splitting the old CaM-TR2-bind-Ca reaction into two steps, each binding 1 Ca. This improves numerical stability and is conceptually better too. Overall rates are the same, so each kf and kb is the square root of the earlier ones. So kf = 1.125e-4, kb = 8.4853
          </body>
        </notes>
        <listOfReactants>
          <speciesReference species="CaM_slash_CaM"/>
          <speciesReference species="Ca"/>
        </listOfReactants>
        <listOfProducts>
          <speciesReference species="CaM_slash_CaM_minus_Ca"/>
        </listOfProducts>
        <kineticLaw>
          <notes>
            <body xmlns="http://www.w3.org/1999/xhtml">
		kf*CaM_slash_CaM*Ca-kb*CaM_slash_CaM_minus_Ca
	    </body>
          </notes>
          <math xmlns="http://www.w3.org/1998/Math/MathML">
            <apply>
              <minus/>
              <apply>
                <times/>
                <ci> kf </ci>
                <ci> CaM_slash_CaM </ci>
                <ci> Ca </ci>
              </apply>
              <apply>
                <times/>
                <ci> kb </ci>
                <ci> CaM_slash_CaM_minus_Ca </ci>
              </apply>
            </apply>
          </math>
          <listOfParameters>
            <parameter id="kf" value="8.4846e-12" units="vol_uMINVsecINV"/>
            <parameter id="kb" value="8.4853e-12" units="vol_secINV"/>
          </listOfParameters>
        </kineticLaw>
      </reaction>
      <reaction id="CaM_slash_CaM_minus_Ca2_minus_bind_minus_Ca">
        <notes>
          <body xmlns="http://www.w3.org/1999/xhtml">
	    K3 = 21.5, K4 = 2.8. Assuming that the K4 step happens first, we get kb/kf = 2.8 uM = 1.68e6 so kf =6e-6 assuming kb = 10
          </body>
        </notes>
        <listOfReactants>
          <speciesReference species="CaM_slash_CaM_minus_Ca2"/>
          <speciesReference species="Ca"/>
        </listOfReactants>
        <listOfProducts>
          <speciesReference species="CaM_slash_CaM_minus_Ca3"/>
        </listOfProducts>
        <kineticLaw>
          <notes>
            <body xmlns="http://www.w3.org/1999/xhtml">
		kf*CaM_slash_CaM_minus_Ca2*Ca-kb*CaM_slash_CaM_minus_Ca3
	    </body>
          </notes>
          <math xmlns="http://www.w3.org/1998/Math/MathML">
            <apply>
              <minus/>
              <apply>
                <times/>
                <ci> kf </ci>
                <ci> CaM_slash_CaM_minus_Ca2 </ci>
                <ci> Ca </ci>
              </apply>
              <apply>
                <times/>
                <ci> kb </ci>
                <ci> CaM_slash_CaM_minus_Ca3 </ci>
              </apply>
            </apply>
          </math>
          <listOfParameters>
            <parameter id="kf" value="3.60006e-12" units="vol_uMINVsecINV"/>
            <parameter id="kb" value="1e-11" units="vol_secINV"/>
          </listOfParameters>
        </kineticLaw>
      </reaction>
      <reaction id="CaM_slash_CaM_minus_Ca_minus_bind_minus_Ca">
        <notes>
          <body xmlns="http://www.w3.org/1999/xhtml">
	    Lets use the fast rate consts here. Since the rates are so different, I am not sure whether the order is relevant. These correspond to the TR2C fragment. We use the Martin et al rates here, plus the Drabicowski binding consts. All are scaled by 3X to cell temp. kf = 2e-10 kb = 72 Stemmer &amp; Klee: K1=.9, K2=1.1. Assume 1.0uM for both. kb/kf=3.6e11. If kb=72, kf = 2e-10 (Exactly the same !) 19 May 2006. Splitting the old CaM-TR2-bind-Ca reaction into two steps, each binding 1 Ca. This improves numerical stability and is conceptually better too. Overall rates are the same, so each kf and kb is the square root of the earlier ones. So kf = 1.125e-4, kb = 8.4853
          </body>
        </notes>
        <listOfReactants>
          <speciesReference species="CaM_slash_CaM_minus_Ca"/>
          <speciesReference species="Ca"/>
        </listOfReactants>
        <listOfProducts>
          <speciesReference species="CaM_slash_CaM_minus_Ca2"/>
        </listOfProducts>
        <kineticLaw>
          <notes>
            <body xmlns="http://www.w3.org/1999/xhtml">
		kf*CaM_slash_CaM_minus_Ca*Ca-kb*CaM_slash_CaM_minus_Ca2
	    </body>
          </notes>
          <math xmlns="http://www.w3.org/1998/Math/MathML">
            <apply>
              <minus/>
              <apply>
                <times/>
                <ci> kf </ci>
                <ci> CaM_slash_CaM_minus_Ca </ci>
                <ci> Ca </ci>
              </apply>
              <apply>
                <times/>
                <ci> kb </ci>
                <ci> CaM_slash_CaM_minus_Ca2 </ci>
              </apply>
            </apply>
          </math>
          <listOfParameters>
            <parameter id="kf" value="8.4846e-12" units="vol_uMINVsecINV"/>
            <parameter id="kb" value="8.4853e-12" units="vol_secINV"/>
          </listOfParameters>
        </kineticLaw>
      </reaction>
      <reaction id="dephosp_CaMKIII">
        <listOfReactants>
          <speciesReference species="CaMKIII_star"/>
        </listOfReactants>
        <listOfProducts>
          <speciesReference species="CaMKIII"/>
        </listOfProducts>
        <kineticLaw>
          <notes>
            <body xmlns="http://www.w3.org/1999/xhtml">
		kf*CaMKIII_star-kb*CaMKIII
	    </body>
          </notes>
          <math xmlns="http://www.w3.org/1998/Math/MathML">
            <apply>
              <minus/>
              <apply>
                <times/>
                <ci> kf </ci>
                <ci> CaMKIII_star </ci>
              </apply>
              <apply>
                <times/>
                <ci> kb </ci>
                <ci> CaMKIII </ci>
              </apply>
            </apply>
          </math>
          <listOfParameters>
            <parameter id="kf" value="7e-14" units="vol_secINV"/>
            <parameter id="kb" value="0" units="vol_secINV"/>
          </listOfParameters>
        </kineticLaw>
      </reaction>
      <reaction id="elongation">
        <listOfReactants>
          <speciesReference species="eEF2"/>
          <speciesReference species="num_80S_ribos_clx"/>
        </listOfReactants>
        <listOfProducts>
          <speciesReference species="Translation_clx"/>
        </listOfProducts>
        <kineticLaw>
          <notes>
            <body xmlns="http://www.w3.org/1999/xhtml">
		kf*eEF2*num_80S_ribos_clx-kb*Translation_clx
	    </body>
          </notes>
          <math xmlns="http://www.w3.org/1998/Math/MathML">
            <apply>
              <minus/>
              <apply>
                <times/>
                <ci> kf </ci>
                <ci> eEF2 </ci>
                <ci> num_80S_ribos_clx </ci>
              </apply>
              <apply>
                <times/>
                <ci> kb </ci>
                <ci> Translation_clx </ci>
              </apply>
            </apply>
          </math>
          <listOfParameters>
            <parameter id="kf" value="4.00002e-11" units="vol_uMINVsecINV"/>
            <parameter id="kb" value="1e-11" units="vol_secINV"/>
          </listOfParameters>
        </kineticLaw>
      </reaction>
      <reaction id="activation">
        <listOfReactants>
          <speciesReference species="num_60S_R"/>
          <speciesReference species="num_43Scomplex"/>
        </listOfReactants>
        <listOfProducts>
          <speciesReference species="num_80S_ribos_clx"/>
        </listOfProducts>
        <kineticLaw>
          <notes>
            <body xmlns="http://www.w3.org/1999/xhtml">
		kf*num_60S_R*num_43Scomplex-kb*num_80S_ribos_clx
	    </body>
          </notes>
          <math xmlns="http://www.w3.org/1998/Math/MathML">
            <apply>
              <minus/>
              <apply>
                <times/>
                <ci> kf </ci>
                <ci> num_60S_R </ci>
                <ci> num_43Scomplex </ci>
              </apply>
              <apply>
                <times/>
                <ci> kb </ci>
                <ci> num_80S_ribos_clx </ci>
              </apply>
            </apply>
          </math>
          <listOfParameters>
            <parameter id="kf" value="1.00002e-12" units="vol_uMINVsecINV"/>
            <parameter id="kb" value="9e-13" units="vol_secINV"/>
          </listOfParameters>
        </kineticLaw>
      </reaction>
      <reaction id="Ras_minus_act_minus_craf">
        <notes>
          <body xmlns="http://www.w3.org/1999/xhtml">
	    Assume the binding is fast and limited only by the amount of Ras_star available. So kf=kb/[craf-1] If kb is 1/sec, then kf = 1/0.2 uM = 1/(0.2 * 6e5) = 8.3e-6 Later: Raise it by 10 X to 4e-5 From Hallberg et al JBC 269:6 3913-3916 1994, 3% of cellular Raf is complexed with Ras. So we raise kb 4x to 4 This step needed to memb-anchor and activate Raf: Leevers et al Nature 369 411-414 May 16, 2003 Changed Ras and Raf to synaptic levels, an increase of about 2x for each. To maintain the percentage of complexed Raf, reduced the kf by 2.4 fold to 10.
          </body>
        </notes>
        <listOfReactants>
          <speciesReference species="MAPK_slash_craf_minus_1_star"/>
          <speciesReference species="Ras_slash_GTP_minus_Ras"/>
        </listOfReactants>
        <listOfProducts>
          <speciesReference species="MAPK_slash_Raf_star_minus_GTP_minus_Ras"/>
        </listOfProducts>
        <kineticLaw>
          <notes>
            <body xmlns="http://www.w3.org/1999/xhtml">
		kf*MAPK_slash_craf_minus_1_star*Ras_slash_GTP_minus_Ras-kb*MAPK_slash_Raf_star_minus_GTP_minus_Ras
	    </body>
          </notes>
          <math xmlns="http://www.w3.org/1998/Math/MathML">
            <apply>
              <minus/>
              <apply>
                <times/>
                <ci> kf </ci>
                <ci> MAPK_slash_craf_minus_1_star </ci>
                <ci> Ras_slash_GTP_minus_Ras </ci>
              </apply>
              <apply>
                <times/>
                <ci> kb </ci>
                <ci> MAPK_slash_Raf_star_minus_GTP_minus_Ras </ci>
              </apply>
            </apply>
          </math>
          <listOfParameters>
            <parameter id="kf" value="9.9996e-12" units="vol_uMINVsecINV"/>
            <parameter id="kb" value="5e-13" units="vol_secINV"/>
          </listOfParameters>
        </kineticLaw>
      </reaction>
      <reaction id="Ras_slash_dephosph_minus_GEF">
        <listOfReactants>
          <speciesReference species="Ras_slash_GEF_star"/>
        </listOfReactants>
        <listOfProducts>
          <speciesReference species="Ras_slash_inact_minus_GEF"/>
        </listOfProducts>
        <kineticLaw>
          <notes>
            <body xmlns="http://www.w3.org/1999/xhtml">
		kf*Ras_slash_GEF_star-kb*Ras_slash_inact_minus_GEF
	    </body>
          </notes>
          <math xmlns="http://www.w3.org/1998/Math/MathML">
            <apply>
              <minus/>
              <apply>
                <times/>
                <ci> kf </ci>
                <ci> Ras_slash_GEF_star </ci>
              </apply>
              <apply>
                <times/>
                <ci> kb </ci>
                <ci> Ras_slash_inact_minus_GEF </ci>
              </apply>
            </apply>
          </math>
          <listOfParameters>
            <parameter id="kf" value="1e-12" units="vol_secINV"/>
            <parameter id="kb" value="0" units="vol_secINV"/>
          </listOfParameters>
        </kineticLaw>
      </reaction>
      <reaction id="Ras_slash_Ras_minus_intrinsic_minus_GTPase">
        <notes>
          <body xmlns="http://www.w3.org/1999/xhtml">
	    This is extremely slow (1e-4), but it is significant as so little GAP actually gets complexed with it that the total GTP turnover rises only by 2-3 X (see Gibbs et al, JBC 265(33) 20437-20422) and Eccleston et al JBC 268(36) 27012-27019 kf = 1e-4
          </body>
        </notes>
        <listOfReactants>
          <speciesReference species="Ras_slash_GTP_minus_Ras"/>
        </listOfReactants>
        <listOfProducts>
          <speciesReference species="Ras_slash_GDP_minus_Ras"/>
        </listOfProducts>
        <kineticLaw>
          <notes>
            <body xmlns="http://www.w3.org/1999/xhtml">
		kf*Ras_slash_GTP_minus_Ras-kb*Ras_slash_GDP_minus_Ras
	    </body>
          </notes>
          <math xmlns="http://www.w3.org/1998/Math/MathML">
            <apply>
              <minus/>
              <apply>
                <times/>
                <ci> kf </ci>
                <ci> Ras_slash_GTP_minus_Ras </ci>
              </apply>
              <apply>
                <times/>
                <ci> kb </ci>
                <ci> Ras_slash_GDP_minus_Ras </ci>
              </apply>
            </apply>
          </math>
          <listOfParameters>
            <parameter id="kf" value="1e-16" units="vol_secINV"/>
            <parameter id="kb" value="0" units="vol_secINV"/>
          </listOfParameters>
        </kineticLaw>
      </reaction>
      <reaction id="Ras_slash_dephosph_minus_GAP">
        <notes>
          <body xmlns="http://www.w3.org/1999/xhtml">
	    Assume a reasonably good rate for dephosphorylating it, 1/sec
          </body>
        </notes>
        <listOfReactants>
          <speciesReference species="Ras_slash_GAP_star"/>
        </listOfReactants>
        <listOfProducts>
          <speciesReference species="Ras_slash_GAP"/>
        </listOfProducts>
        <kineticLaw>
          <notes>
            <body xmlns="http://www.w3.org/1999/xhtml">
		kf*Ras_slash_GAP_star-kb*Ras_slash_GAP
	    </body>
          </notes>
          <math xmlns="http://www.w3.org/1998/Math/MathML">
            <apply>
              <minus/>
              <apply>
                <times/>
                <ci> kf </ci>
                <ci> Ras_slash_GAP_star </ci>
              </apply>
              <apply>
                <times/>
                <ci> kb </ci>
                <ci> Ras_slash_GAP </ci>
              </apply>
            </apply>
          </math>
          <listOfParameters>
            <parameter id="kf" value="1e-13" units="vol_secINV"/>
            <parameter id="kb" value="0" units="vol_secINV"/>
          </listOfParameters>
        </kineticLaw>
      </reaction>
      <reaction id="Ras_slash_CaM_minus_bind_minus_GEF">
        <notes>
          <body xmlns="http://www.w3.org/1999/xhtml">
	    We have no numbers for this. It is probably between the two extremes represented by the CaMKII phosph states, and I have used guesses based on this. kf=1e-4 kb=1 The reaction is based on Farnsworth et al Nature 376 524-527 1995
          </body>
        </notes>
        <listOfReactants>
          <speciesReference species="Ras_slash_inact_minus_GEF"/>
          <speciesReference species="CaM_minus_Ca4"/>
        </listOfReactants>
        <listOfProducts>
          <speciesReference species="Ras_slash_CaM_minus_GEF"/>
        </listOfProducts>
        <kineticLaw>
          <notes>
            <body xmlns="http://www.w3.org/1999/xhtml">
		kf*Ras_slash_inact_minus_GEF*CaM_minus_Ca4-kb*Ras_slash_CaM_minus_GEF
	    </body>
          </notes>
          <math xmlns="http://www.w3.org/1998/Math/MathML">
            <apply>
              <minus/>
              <apply>
                <times/>
                <ci> kf </ci>
                <ci> Ras_slash_inact_minus_GEF </ci>
                <ci> CaM_minus_Ca4 </ci>
              </apply>
              <apply>
                <times/>
                <ci> kb </ci>
                <ci> Ras_slash_CaM_minus_GEF </ci>
              </apply>
            </apply>
          </math>
          <listOfParameters>
            <parameter id="kf" value="1.99998e-10" units="vol_uMINVsecINV"/>
            <parameter id="kb" value="1e-12" units="vol_secINV"/>
          </listOfParameters>
        </kineticLaw>
      </reaction>
      <reaction id="Sos_slash_Shc_bind_Sos_dot_Grb2">
        <notes>
          <body xmlns="http://www.w3.org/1999/xhtml">
	    Sasaoka et al JBC 269:51 pp 32621 1994, table on pg 32623 indicates that this pathway accounts for about 50% of the GEF activation. (88% - 39%). Error is large, about 20%. Fig 1 is most useful in constraining rates. Chook et al JBC 271:48 pp 30472, 1996 say that the Kd is 0.2 uM for Shc binding to EGFR. The Kd for Grb direct binding is 0.7, so we\'ll ignore it.
          </body>
        </notes>
        <listOfReactants>
          <speciesReference species="Sos_slash_Sos_dot_Grb2"/>
          <speciesReference species="Shc_star"/>
        </listOfReactants>
        <listOfProducts>
          <speciesReference species="Shc_star_dot_Sos_dot_Grb2"/>
        </listOfProducts>
        <kineticLaw>
          <notes>
            <body xmlns="http://www.w3.org/1999/xhtml">
		kf*Sos_slash_Sos_dot_Grb2*Shc_star-kb*Shc_star_dot_Sos_dot_Grb2
	    </body>
          </notes>
          <math xmlns="http://www.w3.org/1998/Math/MathML">
            <apply>
              <minus/>
              <apply>
                <times/>
                <ci> kf </ci>
                <ci> Sos_slash_Sos_dot_Grb2 </ci>
                <ci> Shc_star </ci>
              </apply>
              <apply>
                <times/>
                <ci> kb </ci>
                <ci> Shc_star_dot_Sos_dot_Grb2 </ci>
              </apply>
            </apply>
          </math>
          <listOfParameters>
            <parameter id="kf" value="4.99974e-13" units="vol_uMINVsecINV"/>
            <parameter id="kb" value="1e-13" units="vol_secINV"/>
          </listOfParameters>
        </kineticLaw>
      </reaction>
      <reaction id="Sos_slash_Grb2_bind_Sos_star">
        <notes>
          <body xmlns="http://www.w3.org/1999/xhtml">
	    Same rates as Grb2_bind_Sos: Porfiri and McCormick JBC 271:10 pp 5871 1996 show that the binding is not affected by the phosph.
          </body>
        </notes>
        <listOfReactants>
          <speciesReference species="Sos_slash_Sos_star"/>
          <speciesReference species="Grb2"/>
        </listOfReactants>
        <listOfProducts>
          <speciesReference species="Sos_slash_Sos_star_dot_Grb2"/>
        </listOfProducts>
        <kineticLaw>
          <notes>
            <body xmlns="http://www.w3.org/1999/xhtml">
		kf*Sos_slash_Sos_star*Grb2-kb*Sos_slash_Sos_star_dot_Grb2
	    </body>
          </notes>
          <math xmlns="http://www.w3.org/1998/Math/MathML">
            <apply>
              <minus/>
              <apply>
                <times/>
                <ci> kf </ci>
                <ci> Sos_slash_Sos_star </ci>
                <ci> Grb2 </ci>
              </apply>
              <apply>
                <times/>
                <ci> kb </ci>
                <ci> Sos_slash_Sos_star_dot_Grb2 </ci>
              </apply>
            </apply>
          </math>
          <listOfParameters>
            <parameter id="kf" value="2.50002e-14" units="vol_uMINVsecINV"/>
            <parameter id="kb" value="1.68e-14" units="vol_secINV"/>
          </listOfParameters>
        </kineticLaw>
      </reaction>
      <reaction id="Sos_slash_dephosph_Sos">
        <notes>
          <body xmlns="http://www.w3.org/1999/xhtml">
	    The only clue I have to these rates is from the time courses of the EGF activation, which is around 1 to 5 min. The dephosph would be expected to be of the same order, perhaps a bit longer. Lets use 0.002 which is about 8 min. Sep 17: The transient activation curve matches better with kf = 0.001
          </body>
        </notes>
        <listOfReactants>
          <speciesReference species="Sos_slash_Sos_star"/>
        </listOfReactants>
        <listOfProducts>
          <speciesReference species="Sos_slash_Sos"/>
        </listOfProducts>
        <kineticLaw>
          <notes>
            <body xmlns="http://www.w3.org/1999/xhtml">
		kf*Sos_slash_Sos_star-kb*Sos_slash_Sos
	    </body>
          </notes>
          <math xmlns="http://www.w3.org/1998/Math/MathML">
            <apply>
              <minus/>
              <apply>
                <times/>
                <ci> kf </ci>
                <ci> Sos_slash_Sos_star </ci>
              </apply>
              <apply>
                <times/>
                <ci> kb </ci>
                <ci> Sos_slash_Sos </ci>
              </apply>
            </apply>
          </math>
          <listOfParameters>
            <parameter id="kf" value="1e-15" units="vol_secINV"/>
            <parameter id="kb" value="0" units="vol_secINV"/>
          </listOfParameters>
        </kineticLaw>
      </reaction>
      <reaction id="Sos_slash_Grb2_bind_Sos">
        <notes>
          <body xmlns="http://www.w3.org/1999/xhtml">
	    As there are 2 SH3 domains, this reaction could be 2nd order. I have a Kd of 22 uM from peptide binding (Lemmon et al JBC 269:50 pg 31653). However, Chook et al JBC 271:48 pg30472 say it is 0.4uM with purified proteins, so we believe them. They say it is 1:1 binding.
          </body>
        </notes>
        <listOfReactants>
          <speciesReference species="Grb2"/>
          <speciesReference species="Sos_slash_Sos"/>
        </listOfReactants>
        <listOfProducts>
          <speciesReference species="Sos_slash_Sos_dot_Grb2"/>
        </listOfProducts>
        <kineticLaw>
          <notes>
            <body xmlns="http://www.w3.org/1999/xhtml">
		kf*Grb2*Sos_slash_Sos-kb*Sos_slash_Sos_dot_Grb2
	    </body>
          </notes>
          <math xmlns="http://www.w3.org/1998/Math/MathML">
            <apply>
              <minus/>
              <apply>
                <times/>
                <ci> kf </ci>
                <ci> Grb2 </ci>
                <ci> Sos_slash_Sos </ci>
              </apply>
              <apply>
                <times/>
                <ci> kb </ci>
                <ci> Sos_slash_Sos_dot_Grb2 </ci>
              </apply>
            </apply>
          </math>
          <listOfParameters>
            <parameter id="kf" value="2.50002e-14" units="vol_uMINVsecINV"/>
            <parameter id="kb" value="1.68e-14" units="vol_secINV"/>
          </listOfParameters>
        </kineticLaw>
      </reaction>
      <reaction id="CaMKIII_bind_CaM_minus_Ca4">
        <listOfReactants>
          <speciesReference species="CaM_minus_Ca4"/>
          <speciesReference species="CaMKIII"/>
        </listOfReactants>
        <listOfProducts>
          <speciesReference species="CaMKIII_CaM_minus_Ca4"/>
        </listOfProducts>
        <kineticLaw>
          <notes>
            <body xmlns="http://www.w3.org/1999/xhtml">
		kf*CaM_minus_Ca4*CaMKIII-kb*CaMKIII_CaM_minus_Ca4
	    </body>
          </notes>
          <math xmlns="http://www.w3.org/1998/Math/MathML">
            <apply>
              <minus/>
              <apply>
                <times/>
                <ci> kf </ci>
                <ci> CaM_minus_Ca4 </ci>
                <ci> CaMKIII </ci>
              </apply>
              <apply>
                <times/>
                <ci> kb </ci>
                <ci> CaMKIII_CaM_minus_Ca4 </ci>
              </apply>
            </apply>
          </math>
          <listOfParameters>
            <parameter id="kf" value="9.9e-11" units="vol_uMINVsecINV"/>
            <parameter id="kb" value="9e-14" units="vol_secINV"/>
          </listOfParameters>
        </kineticLaw>
      </reaction>
      <reaction id="pep_elongation">
        <listOfReactants>
          <speciesReference species="peptide"/>
        </listOfReactants>
        <listOfProducts>
          <speciesReference species="protein"/>
        </listOfProducts>
        <kineticLaw>
          <notes>
            <body xmlns="http://www.w3.org/1999/xhtml">
		kf*peptide-kb*protein
	    </body>
          </notes>
          <math xmlns="http://www.w3.org/1998/Math/MathML">
            <apply>
              <minus/>
              <apply>
                <times/>
                <ci> kf </ci>
                <ci> peptide </ci>
              </apply>
              <apply>
                <times/>
                <ci> kb </ci>
                <ci> protein </ci>
              </apply>
            </apply>
          </math>
          <listOfParameters>
            <parameter id="kf" value="1e-13" units="vol_secINV"/>
            <parameter id="kb" value="1e-15" units="vol_secINV"/>
          </listOfParameters>
        </kineticLaw>
      </reaction>
      <reaction id="protein_deg">
        <listOfReactants>
          <speciesReference species="protein"/>
        </listOfReactants>
        <listOfProducts>
          <speciesReference species="degraded_protein"/>
        </listOfProducts>
        <kineticLaw>
          <notes>
            <body xmlns="http://www.w3.org/1999/xhtml">
		kf*protein-kb*degraded_protein
	    </body>
          </notes>
          <math xmlns="http://www.w3.org/1998/Math/MathML">
            <apply>
              <minus/>
              <apply>
                <times/>
                <ci> kf </ci>
                <ci> protein </ci>
              </apply>
              <apply>
                <times/>
                <ci> kb </ci>
                <ci> degraded_protein </ci>
              </apply>
            </apply>
          </math>
          <listOfParameters>
            <parameter id="kf" value="1e-12" units="vol_secINV"/>
            <parameter id="kb" value="0" units="vol_secINV"/>
          </listOfParameters>
        </kineticLaw>
      </reaction>
      <reaction id="GDP_to_GTP">
        <listOfReactants>
          <speciesReference species="Rheb_minus_GDP"/>
        </listOfReactants>
        <listOfProducts>
          <speciesReference species="Rheb_minus_GTP"/>
        </listOfProducts>
        <kineticLaw>
          <notes>
            <body xmlns="http://www.w3.org/1999/xhtml">
		kf*Rheb_minus_GDP-kb*Rheb_minus_GTP
	    </body>
          </notes>
          <math xmlns="http://www.w3.org/1998/Math/MathML">
            <apply>
              <minus/>
              <apply>
                <times/>
                <ci> kf </ci>
                <ci> Rheb_minus_GDP </ci>
              </apply>
              <apply>
                <times/>
                <ci> kb </ci>
                <ci> Rheb_minus_GTP </ci>
              </apply>
            </apply>
          </math>
          <listOfParameters>
            <parameter id="kf" value="2e-13" units="vol_secINV"/>
            <parameter id="kb" value="0" units="vol_secINV"/>
          </listOfParameters>
        </kineticLaw>
      </reaction>
      <reaction id="PKC_slash_PKC_minus_act_minus_by_minus_Ca">
        <notes>
          <body xmlns="http://www.w3.org/1999/xhtml">
	    Need est of rate of assoc of Ca and PKC. Assume it is fast The original parameter-searched kf of 439.4 has been scaled by 1/6e8 to account for change of units to n. Kf now 8.16e-7, kb=.6085 Raised kf to 1e-6 to match Ca curve, kb to .5
          </body>
        </notes>
        <listOfReactants>
          <speciesReference species="PKC_slash_PKC_minus_cytosolic"/>
          <speciesReference species="Ca"/>
        </listOfReactants>
        <listOfProducts>
          <speciesReference species="PKC_slash_PKC_minus_Ca"/>
        </listOfProducts>
        <kineticLaw>
          <notes>
            <body xmlns="http://www.w3.org/1999/xhtml">
		kf*PKC_slash_PKC_minus_cytosolic*Ca-kb*PKC_slash_PKC_minus_Ca
	    </body>
          </notes>
          <math xmlns="http://www.w3.org/1998/Math/MathML">
            <apply>
              <minus/>
              <apply>
                <times/>
                <ci> kf </ci>
                <ci> PKC_slash_PKC_minus_cytosolic </ci>
                <ci> Ca </ci>
              </apply>
              <apply>
                <times/>
                <ci> kb </ci>
                <ci> PKC_slash_PKC_minus_Ca </ci>
              </apply>
            </apply>
          </math>
          <listOfParameters>
            <parameter id="kf" value="6e-13" units="vol_uMINVsecINV"/>
            <parameter id="kb" value="5e-13" units="vol_secINV"/>
          </listOfParameters>
        </kineticLaw>
      </reaction>
      <reaction id="PKC_slash_PKC_minus_act_minus_by_minus_DAG">
        <notes>
          <body xmlns="http://www.w3.org/1999/xhtml">
	    Need est of rate. Assume it is fast Obtained from param search kf raised 10 X : see Shinomura et al PNAS 88 5149-5153 1991. kf changed from 3.865e-7 to 2.0e-7 in line with closer analysis of Shinomura data. 26 June 1996: Corrected DAG data: reduce kf 15x from 2e-7 to 1.333e-8
          </body>
        </notes>
        <listOfReactants>
          <speciesReference species="DAG"/>
          <speciesReference species="PKC_slash_PKC_minus_Ca"/>
        </listOfReactants>
        <listOfProducts>
          <speciesReference species="PKC_slash_PKC_minus_Ca_minus_DAG"/>
        </listOfProducts>
        <kineticLaw>
          <notes>
            <body xmlns="http://www.w3.org/1999/xhtml">
		kf*DAG*PKC_slash_PKC_minus_Ca-kb*PKC_slash_PKC_minus_Ca_minus_DAG
	    </body>
          </notes>
          <math xmlns="http://www.w3.org/1998/Math/MathML">
            <apply>
              <minus/>
              <apply>
                <times/>
                <ci> kf </ci>
                <ci> DAG </ci>
                <ci> PKC_slash_PKC_minus_Ca </ci>
              </apply>
              <apply>
                <times/>
                <ci> kb </ci>
                <ci> PKC_slash_PKC_minus_Ca_minus_DAG </ci>
              </apply>
            </apply>
          </math>
          <listOfParameters>
            <parameter id="kf" value="7.9998e-15" units="vol_uMINVsecINV"/>
            <parameter id="kb" value="8.6348e-12" units="vol_secINV"/>
          </listOfParameters>
        </kineticLaw>
      </reaction>
      <reaction id="PKC_slash_PKC_minus_Ca_minus_to_minus_memb">
        <listOfReactants>
          <speciesReference species="PKC_slash_PKC_minus_Ca"/>
        </listOfReactants>
        <listOfProducts>
          <speciesReference species="PKC_slash_PKC_minus_Ca_minus_memb_star"/>
        </listOfProducts>
        <kineticLaw>
          <notes>
            <body xmlns="http://www.w3.org/1999/xhtml">
		kf*PKC_slash_PKC_minus_Ca-kb*PKC_slash_PKC_minus_Ca_minus_memb_star
	    </body>
          </notes>
          <math xmlns="http://www.w3.org/1998/Math/MathML">
            <apply>
              <minus/>
              <apply>
                <times/>
                <ci> kf </ci>
                <ci> PKC_slash_PKC_minus_Ca </ci>
              </apply>
              <apply>
                <times/>
                <ci> kb </ci>
                <ci> PKC_slash_PKC_minus_Ca_minus_memb_star </ci>
              </apply>
            </apply>
          </math>
          <listOfParameters>
            <parameter id="kf" value="1.2705e-12" units="vol_secINV"/>
            <parameter id="kb" value="3.5026e-12" units="vol_secINV"/>
          </listOfParameters>
        </kineticLaw>
      </reaction>
      <reaction id="PKC_slash_PKC_minus_DAG_minus_to_minus_memb">
        <notes>
          <body xmlns="http://www.w3.org/1999/xhtml">
	    Raise kb from .087 to 0.1 to match data from Shinomura et al. Lower kf from 1.155 to 1.0 to match data from Shinomura et al.
          </body>
        </notes>
        <listOfReactants>
          <speciesReference species="PKC_slash_PKC_minus_Ca_minus_DAG"/>
        </listOfReactants>
        <listOfProducts>
          <speciesReference species="PKC_slash_PKC_minus_DAG_minus_memb_star"/>
        </listOfProducts>
        <kineticLaw>
          <notes>
            <body xmlns="http://www.w3.org/1999/xhtml">
		kf*PKC_slash_PKC_minus_Ca_minus_DAG-kb*PKC_slash_PKC_minus_DAG_minus_memb_star
	    </body>
          </notes>
          <math xmlns="http://www.w3.org/1998/Math/MathML">
            <apply>
              <minus/>
              <apply>
                <times/>
                <ci> kf </ci>
                <ci> PKC_slash_PKC_minus_Ca_minus_DAG </ci>
              </apply>
              <apply>
                <times/>
                <ci> kb </ci>
                <ci> PKC_slash_PKC_minus_DAG_minus_memb_star </ci>
              </apply>
            </apply>
          </math>
          <listOfParameters>
            <parameter id="kf" value="1e-12" units="vol_secINV"/>
            <parameter id="kb" value="1e-13" units="vol_secINV"/>
          </listOfParameters>
        </kineticLaw>
      </reaction>
      <reaction id="PKC_slash_PKC_minus_act_minus_by_minus_Ca_minus_AA">
        <notes>
          <body xmlns="http://www.w3.org/1999/xhtml">
	    Schaechter and Benowitz We have to increase Kf for conc scaling Changed kf to 2e-9 on Sept 19, 94. This gives better match.
          </body>
        </notes>
        <listOfReactants>
          <speciesReference species="PKC_slash_PKC_minus_Ca"/>
          <speciesReference species="Arachidonic_Acid"/>
        </listOfReactants>
        <listOfProducts>
          <speciesReference species="PKC_slash_PKC_minus_Ca_minus_AA_star"/>
        </listOfProducts>
        <kineticLaw>
          <notes>
            <body xmlns="http://www.w3.org/1999/xhtml">
		kf*PKC_slash_PKC_minus_Ca*Arachidonic_Acid-kb*PKC_slash_PKC_minus_Ca_minus_AA_star
	    </body>
          </notes>
          <math xmlns="http://www.w3.org/1998/Math/MathML">
            <apply>
              <minus/>
              <apply>
                <times/>
                <ci> kf </ci>
                <ci> PKC_slash_PKC_minus_Ca </ci>
                <ci> Arachidonic_Acid </ci>
              </apply>
              <apply>
                <times/>
                <ci> kb </ci>
                <ci> PKC_slash_PKC_minus_Ca_minus_AA_star </ci>
              </apply>
            </apply>
          </math>
          <listOfParameters>
            <parameter id="kf" value="1.2e-15" units="vol_uMINVsecINV"/>
            <parameter id="kb" value="1e-13" units="vol_secINV"/>
          </listOfParameters>
        </kineticLaw>
      </reaction>
      <reaction id="PKC_slash_PKC_minus_act_minus_by_minus_DAG_minus_AA">
        <notes>
          <body xmlns="http://www.w3.org/1999/xhtml">
	    Assume slowish too. Schaechter and Benowitz
          </body>
        </notes>
        <listOfReactants>
          <speciesReference species="PKC_slash_PKC_minus_DAG_minus_AA"/>
        </listOfReactants>
        <listOfProducts>
          <speciesReference species="PKC_slash_PKC_minus_DAG_minus_AA_star"/>
        </listOfProducts>
        <kineticLaw>
          <notes>
            <body xmlns="http://www.w3.org/1999/xhtml">
		kf*PKC_slash_PKC_minus_DAG_minus_AA-kb*PKC_slash_PKC_minus_DAG_minus_AA_star
	    </body>
          </notes>
          <math xmlns="http://www.w3.org/1998/Math/MathML">
            <apply>
              <minus/>
              <apply>
                <times/>
                <ci> kf </ci>
                <ci> PKC_slash_PKC_minus_DAG_minus_AA </ci>
              </apply>
              <apply>
                <times/>
                <ci> kb </ci>
                <ci> PKC_slash_PKC_minus_DAG_minus_AA_star </ci>
              </apply>
            </apply>
          </math>
          <listOfParameters>
            <parameter id="kf" value="2e-12" units="vol_secINV"/>
            <parameter id="kb" value="2e-13" units="vol_secINV"/>
          </listOfParameters>
        </kineticLaw>
      </reaction>
      <reaction id="PKC_slash_PKC_minus_basal_minus_act">
        <notes>
          <body xmlns="http://www.w3.org/1999/xhtml">
	    Initial basal levels were set by kf = 1, kb = 20. In model, though, the basal levels of PKC activity are higher.
          </body>
        </notes>
        <listOfReactants>
          <speciesReference species="PKC_slash_PKC_minus_cytosolic"/>
        </listOfReactants>
        <listOfProducts>
          <speciesReference species="PKC_slash_PKC_minus_basal_star"/>
        </listOfProducts>
        <kineticLaw>
          <notes>
            <body xmlns="http://www.w3.org/1999/xhtml">
		kf*PKC_slash_PKC_minus_cytosolic-kb*PKC_slash_PKC_minus_basal_star
	    </body>
          </notes>
          <math xmlns="http://www.w3.org/1998/Math/MathML">
            <apply>
              <minus/>
              <apply>
                <times/>
                <ci> kf </ci>
                <ci> PKC_slash_PKC_minus_cytosolic </ci>
              </apply>
              <apply>
                <times/>
                <ci> kb </ci>
                <ci> PKC_slash_PKC_minus_basal_star </ci>
              </apply>
            </apply>
          </math>
          <listOfParameters>
            <parameter id="kf" value="1e-12" units="vol_secINV"/>
            <parameter id="kb" value="5e-11" units="vol_secINV"/>
          </listOfParameters>
        </kineticLaw>
      </reaction>
      <reaction id="PKC_slash_PKC_minus_act_minus_by_minus_AA">
        <notes>
          <body xmlns="http://www.w3.org/1999/xhtml">
	    Raise kf from 1.667e-10 to 2e-10 to get better match to data.
          </body>
        </notes>
        <listOfReactants>
          <speciesReference species="Arachidonic_Acid"/>
          <speciesReference species="PKC_slash_PKC_minus_cytosolic"/>
        </listOfReactants>
        <listOfProducts>
          <speciesReference species="PKC_slash_PKC_minus_AA_star"/>
        </listOfProducts>
        <kineticLaw>
          <notes>
            <body xmlns="http://www.w3.org/1999/xhtml">
		kf*Arachidonic_Acid*PKC_slash_PKC_minus_cytosolic-kb*PKC_slash_PKC_minus_AA_star
	    </body>
          </notes>
          <math xmlns="http://www.w3.org/1998/Math/MathML">
            <apply>
              <minus/>
              <apply>
                <times/>
                <ci> kf </ci>
                <ci> Arachidonic_Acid </ci>
                <ci> PKC_slash_PKC_minus_cytosolic </ci>
              </apply>
              <apply>
                <times/>
                <ci> kb </ci>
                <ci> PKC_slash_PKC_minus_AA_star </ci>
              </apply>
            </apply>
          </math>
          <listOfParameters>
            <parameter id="kf" value="1.2e-16" units="vol_uMINVsecINV"/>
            <parameter id="kb" value="1e-13" units="vol_secINV"/>
          </listOfParameters>
        </kineticLaw>
      </reaction>
      <reaction id="PKC_slash_PKC_minus_n_minus_DAG">
        <notes>
          <body xmlns="http://www.w3.org/1999/xhtml">
	    kf raised 10 X based on Shinomura et al PNAS 88 5149-5153 1991 closer analysis of Shinomura et al: kf now 1e-8 (was 1.66e-8). Further tweak. To get sufficient AA synergy, increase kf to 1.5e-8 26 June 1996: Corrected DAG levels: reduce kf by 15x from 1.5e-8 to 1e-9
          </body>
        </notes>
        <listOfReactants>
          <speciesReference species="PKC_slash_PKC_minus_cytosolic"/>
          <speciesReference species="DAG"/>
        </listOfReactants>
        <listOfProducts>
          <speciesReference species="PKC_slash_PKC_minus_DAG"/>
        </listOfProducts>
        <kineticLaw>
          <notes>
            <body xmlns="http://www.w3.org/1999/xhtml">
		kf*PKC_slash_PKC_minus_cytosolic*DAG-kb*PKC_slash_PKC_minus_DAG
	    </body>
          </notes>
          <math xmlns="http://www.w3.org/1998/Math/MathML">
            <apply>
              <minus/>
              <apply>
                <times/>
                <ci> kf </ci>
                <ci> PKC_slash_PKC_minus_cytosolic </ci>
                <ci> DAG </ci>
              </apply>
              <apply>
                <times/>
                <ci> kb </ci>
                <ci> PKC_slash_PKC_minus_DAG </ci>
              </apply>
            </apply>
          </math>
          <listOfParameters>
            <parameter id="kf" value="6e-16" units="vol_uMINVsecINV"/>
            <parameter id="kb" value="1e-13" units="vol_secINV"/>
          </listOfParameters>
        </kineticLaw>
      </reaction>
      <reaction id="PKC_slash_PKC_minus_n_minus_DAG_minus_AA">
        <notes>
          <body xmlns="http://www.w3.org/1999/xhtml">
	    Reduced kf to 0.66X to match Shinomura et al data. Initial: kf = 3.3333e-9 New: 2e-9 Newer: 2e-8 kb was 0.2 now 2.
          </body>
        </notes>
        <listOfReactants>
          <speciesReference species="PKC_slash_PKC_minus_DAG"/>
          <speciesReference species="Arachidonic_Acid"/>
        </listOfReactants>
        <listOfProducts>
          <speciesReference species="PKC_slash_PKC_minus_DAG_minus_AA"/>
        </listOfProducts>
        <kineticLaw>
          <notes>
            <body xmlns="http://www.w3.org/1999/xhtml">
		kf*PKC_slash_PKC_minus_DAG*Arachidonic_Acid-kb*PKC_slash_PKC_minus_DAG_minus_AA
	    </body>
          </notes>
          <math xmlns="http://www.w3.org/1998/Math/MathML">
            <apply>
              <minus/>
              <apply>
                <times/>
                <ci> kf </ci>
                <ci> PKC_slash_PKC_minus_DAG </ci>
                <ci> Arachidonic_Acid </ci>
              </apply>
              <apply>
                <times/>
                <ci> kb </ci>
                <ci> PKC_slash_PKC_minus_DAG_minus_AA </ci>
              </apply>
            </apply>
          </math>
          <listOfParameters>
            <parameter id="kf" value="1.8e-14" units="vol_uMINVsecINV"/>
            <parameter id="kb" value="2e-12" units="vol_secINV"/>
          </listOfParameters>
        </kineticLaw>
      </reaction>
      <reaction id="eIF4E_minus_BP_disso">
        <listOfReactants>
          <speciesReference species="num_4E_minus_BP_mod_slash_eIF4E_minus_BP_thr37_46"/>
        </listOfReactants>
        <listOfProducts>
          <speciesReference species="num_4E_minus_BP_t37_46"/>
          <speciesReference species="eIF4E"/>
        </listOfProducts>
        <kineticLaw>
          <notes>
            <body xmlns="http://www.w3.org/1999/xhtml">
		kf*num_4E_minus_BP_mod_slash_eIF4E_minus_BP_thr37_46-kb*num_4E_minus_BP_t37_46*eIF4E
	    </body>
          </notes>
          <math xmlns="http://www.w3.org/1998/Math/MathML">
            <apply>
              <minus/>
              <apply>
                <times/>
                <ci> kf </ci>
                <ci> num_4E_minus_BP_mod_slash_eIF4E_minus_BP_thr37_46 </ci>
              </apply>
              <apply>
                <times/>
                <ci> kb </ci>
                <ci> num_4E_minus_BP_t37_46 </ci>
                <ci> eIF4E </ci>
              </apply>
            </apply>
          </math>
          <listOfParameters>
            <parameter id="kf" value="1e-12" units="vol_secINV"/>
            <parameter id="kb" value="1.000003333e-13" units="vol_uMINVsecINV"/>
          </listOfParameters>
        </kineticLaw>
      </reaction>
      <reaction id="basal_S6K">
        <listOfReactants>
          <speciesReference species="S6Kinase_slash_S6K"/>
        </listOfReactants>
        <listOfProducts>
          <speciesReference species="S6Kinase_slash_S6K_star"/>
        </listOfProducts>
        <kineticLaw>
          <notes>
            <body xmlns="http://www.w3.org/1999/xhtml">
		kf*S6Kinase_slash_S6K-kb*S6Kinase_slash_S6K_star
	    </body>
          </notes>
          <math xmlns="http://www.w3.org/1998/Math/MathML">
            <apply>
              <minus/>
              <apply>
                <times/>
                <ci> kf </ci>
                <ci> S6Kinase_slash_S6K </ci>
              </apply>
              <apply>
                <times/>
                <ci> kb </ci>
                <ci> S6Kinase_slash_S6K_star </ci>
              </apply>
            </apply>
          </math>
          <listOfParameters>
            <parameter id="kf" value="1e-14" units="vol_secINV"/>
            <parameter id="kb" value="0" units="vol_secINV"/>
          </listOfParameters>
        </kineticLaw>
      </reaction>
      <reaction id="rad_pep_elongation">
        <listOfReactants>
          <speciesReference species="rad_peptide"/>
        </listOfReactants>
        <listOfProducts>
          <speciesReference species="rad_protein"/>
        </listOfProducts>
        <kineticLaw>
          <notes>
            <body xmlns="http://www.w3.org/1999/xhtml">
		kf*rad_peptide-kb*rad_protein
	    </body>
          </notes>
          <math xmlns="http://www.w3.org/1998/Math/MathML">
            <apply>
              <minus/>
              <apply>
                <times/>
                <ci> kf </ci>
                <ci> rad_peptide </ci>
              </apply>
              <apply>
                <times/>
                <ci> kb </ci>
                <ci> rad_protein </ci>
              </apply>
            </apply>
          </math>
          <listOfParameters>
            <parameter id="kf" value="1e-13" units="vol_secINV"/>
            <parameter id="kb" value="1e-15" units="vol_secINV"/>
          </listOfParameters>
        </kineticLaw>
      </reaction>
      <reaction id="rad_protein_deg">
        <listOfReactants>
          <speciesReference species="rad_protein"/>
        </listOfReactants>
        <listOfProducts>
          <speciesReference species="rad_deg_pro"/>
        </listOfProducts>
        <kineticLaw>
          <notes>
            <body xmlns="http://www.w3.org/1999/xhtml">
		kf*rad_protein-kb*rad_deg_pro
	    </body>
          </notes>
          <math xmlns="http://www.w3.org/1998/Math/MathML">
            <apply>
              <minus/>
              <apply>
                <times/>
                <ci> kf </ci>
                <ci> rad_protein </ci>
              </apply>
              <apply>
                <times/>
                <ci> kb </ci>
                <ci> rad_deg_pro </ci>
              </apply>
            </apply>
          </math>
          <listOfParameters>
            <parameter id="kf" value="1e-12" units="vol_secINV"/>
            <parameter id="kb" value="0" units="vol_secINV"/>
          </listOfParameters>
        </kineticLaw>
      </reaction>
      <reaction id="labelling">
        <listOfReactants>
          <speciesReference species="AA"/>
        </listOfReactants>
        <listOfProducts>
          <speciesReference species="rad_AA"/>
        </listOfProducts>
        <kineticLaw>
          <notes>
            <body xmlns="http://www.w3.org/1999/xhtml">
		kf*AA-kb*rad_AA
	    </body>
          </notes>
          <math xmlns="http://www.w3.org/1998/Math/MathML">
            <apply>
              <minus/>
              <apply>
                <times/>
                <ci> kf </ci>
                <ci> AA </ci>
              </apply>
              <apply>
                <times/>
                <ci> kb </ci>
                <ci> rad_AA </ci>
              </apply>
            </apply>
          </math>
          <listOfParameters>
            <parameter id="kf" value="0" units="vol_secINV"/>
            <parameter id="kb" value="0" units="vol_secINV"/>
          </listOfParameters>
        </kineticLaw>
      </reaction>
      <reaction id="PI3K_bind_Ras_minus_GTP">
        <listOfReactants>
          <speciesReference species="Ras_slash_GTP_minus_Ras"/>
          <speciesReference species="PI3K_mod_slash_PI3K"/>
        </listOfReactants>
        <listOfProducts>
          <speciesReference species="Ras_minus_GTP_PI3K"/>
        </listOfProducts>
        <kineticLaw>
          <notes>
            <body xmlns="http://www.w3.org/1999/xhtml">
		kf*Ras_slash_GTP_minus_Ras*PI3K_mod_slash_PI3K-kb*Ras_minus_GTP_PI3K
	    </body>
          </notes>
          <math xmlns="http://www.w3.org/1998/Math/MathML">
            <apply>
              <minus/>
              <apply>
                <times/>
                <ci> kf </ci>
                <ci> Ras_slash_GTP_minus_Ras </ci>
                <ci> PI3K_mod_slash_PI3K </ci>
              </apply>
              <apply>
                <times/>
                <ci> kb </ci>
                <ci> Ras_minus_GTP_PI3K </ci>
              </apply>
            </apply>
          </math>
          <listOfParameters>
            <parameter id="kf" value="1.79994e-12" units="vol_uMINVsecINV"/>
            <parameter id="kb" value="5e-12" units="vol_secINV"/>
          </listOfParameters>
        </kineticLaw>
      </reaction>
      <reaction id="PDK1_slash_S6K_phospho_1">
        <listOfReactants>
          <speciesReference species="S6Kinase_slash_S6K_thr_minus_412"/>
          <speciesReference species="PDK1"/>
        </listOfReactants>
        <listOfProducts>
          <speciesReference species="PDK1_slash_S6K_phospho_slash_S6K_phospho_cplx"/>
        </listOfProducts>
        <kineticLaw>
          <notes>
            <body xmlns="http://www.w3.org/1999/xhtml">
		k1*S6Kinase_slash_S6K_thr_minus_412*PDK1-k2*PDK1_slash_S6K_phospho_slash_S6K_phospho_cplx
	    </body>
          </notes>
          <math xmlns="http://www.w3.org/1998/Math/MathML">
            <apply>
              <minus/>
              <apply>
                <times/>
                <ci> k1 </ci>
                <ci> S6Kinase_slash_S6K_thr_minus_412 </ci>
                <ci> PDK1 </ci>
              </apply>
              <apply>
                <times/>
                <ci> k2 </ci>
                <ci> PDK1_slash_S6K_phospho_slash_S6K_phospho_cplx </ci>
              </apply>
            </apply>
          </math>
          <listOfParameters>
            <parameter id="k1" value="4.999813334e-13" units="vol_uMINVsecINV"/>
            <parameter id="k2" value="4e-12" units="vol_secINV"/>
          </listOfParameters>
        </kineticLaw>
      </reaction>
      <reaction id="PDK1_slash_S6K_phospho_2" reversible="false">
        <listOfReactants>
          <speciesReference species="PDK1_slash_S6K_phospho_slash_S6K_phospho_cplx"/>
        </listOfReactants>
        <listOfProducts>
          <speciesReference species="S6K_thr_minus_252"/>
          <speciesReference species="PDK1"/>
        </listOfProducts>
        <kineticLaw>
          <notes>
            <body xmlns="http://www.w3.org/1999/xhtml">
		k3*PDK1_slash_S6K_phospho_slash_S6K_phospho_cplx
	    </body>
          </notes>
          <math xmlns="http://www.w3.org/1998/Math/MathML">
            <apply>
              <times/>
              <ci> k3 </ci>
              <ci> PDK1_slash_S6K_phospho_slash_S6K_phospho_cplx </ci>
            </apply>
          </math>
          <listOfParameters>
            <parameter id="k3" value="1e-12" units="vol_secINV"/>
          </listOfParameters>
        </kineticLaw>
      </reaction>
      <reaction id="PP2A_slash_dephos_clus_S6K_1">
        <listOfReactants>
          <speciesReference species="S6Kinase_slash_S6K_star"/>
          <speciesReference species="PP2A"/>
        </listOfReactants>
        <listOfProducts>
          <speciesReference species="PP2A_slash_dephos_clus_S6K_slash_dephos_clus_S6K_cplx"/>
        </listOfProducts>
        <kineticLaw>
          <notes>
            <body xmlns="http://www.w3.org/1999/xhtml">
		k1*S6Kinase_slash_S6K_star*PP2A-k2*PP2A_slash_dephos_clus_S6K_slash_dephos_clus_S6K_cplx
	    </body>
          </notes>
          <math xmlns="http://www.w3.org/1998/Math/MathML">
            <apply>
              <minus/>
              <apply>
                <times/>
                <ci> k1 </ci>
                <ci> S6Kinase_slash_S6K_star </ci>
                <ci> PP2A </ci>
              </apply>
              <apply>
                <times/>
                <ci> k2 </ci>
                <ci> PP2A_slash_dephos_clus_S6K_slash_dephos_clus_S6K_cplx </ci>
              </apply>
            </apply>
          </math>
          <listOfParameters>
            <parameter id="k1" value="5.681570608e-13" units="vol_uMINVsecINV"/>
            <parameter id="k2" value="4e-12" units="vol_secINV"/>
          </listOfParameters>
        </kineticLaw>
      </reaction>
      <reaction id="PP2A_slash_dephos_clus_S6K_2" reversible="false">
        <listOfReactants>
          <speciesReference species="PP2A_slash_dephos_clus_S6K_slash_dephos_clus_S6K_cplx"/>
        </listOfReactants>
        <listOfProducts>
          <speciesReference species="S6Kinase_slash_S6K"/>
          <speciesReference species="PP2A"/>
        </listOfProducts>
        <kineticLaw>
          <notes>
            <body xmlns="http://www.w3.org/1999/xhtml">
		k3*PP2A_slash_dephos_clus_S6K_slash_dephos_clus_S6K_cplx
	    </body>
          </notes>
          <math xmlns="http://www.w3.org/1998/Math/MathML">
            <apply>
              <times/>
              <ci> k3 </ci>
              <ci> PP2A_slash_dephos_clus_S6K_slash_dephos_clus_S6K_cplx </ci>
            </apply>
          </math>
          <listOfParameters>
            <parameter id="k3" value="1e-12" units="vol_secINV"/>
          </listOfParameters>
        </kineticLaw>
      </reaction>
      <reaction id="PP2A_slash_dephos_S6K_1">
        <listOfReactants>
          <speciesReference species="S6Kinase_slash_S6K_thr_minus_412"/>
          <speciesReference species="PP2A"/>
        </listOfReactants>
        <listOfProducts>
          <speciesReference species="PP2A_slash_dephos_S6K_slash_dephos_S6K_cplx"/>
        </listOfProducts>
        <kineticLaw>
          <notes>
            <body xmlns="http://www.w3.org/1999/xhtml">
		k1*S6Kinase_slash_S6K_thr_minus_412*PP2A-k2*PP2A_slash_dephos_S6K_slash_dephos_S6K_cplx
	    </body>
          </notes>
          <math xmlns="http://www.w3.org/1998/Math/MathML">
            <apply>
              <minus/>
              <apply>
                <times/>
                <ci> k1 </ci>
                <ci> S6Kinase_slash_S6K_thr_minus_412 </ci>
                <ci> PP2A </ci>
              </apply>
              <apply>
                <times/>
                <ci> k2 </ci>
                <ci> PP2A_slash_dephos_S6K_slash_dephos_S6K_cplx </ci>
              </apply>
            </apply>
          </math>
          <listOfParameters>
            <parameter id="k1" value="5.681570608e-13" units="vol_uMINVsecINV"/>
            <parameter id="k2" value="4e-12" units="vol_secINV"/>
          </listOfParameters>
        </kineticLaw>
      </reaction>
      <reaction id="PP2A_slash_dephos_S6K_2" reversible="false">
        <listOfReactants>
          <speciesReference species="PP2A_slash_dephos_S6K_slash_dephos_S6K_cplx"/>
        </listOfReactants>
        <listOfProducts>
          <speciesReference species="S6Kinase_slash_S6K_star"/>
          <speciesReference species="PP2A"/>
        </listOfProducts>
        <kineticLaw>
          <notes>
            <body xmlns="http://www.w3.org/1999/xhtml">
		k3*PP2A_slash_dephos_S6K_slash_dephos_S6K_cplx
	    </body>
          </notes>
          <math xmlns="http://www.w3.org/1998/Math/MathML">
            <apply>
              <times/>
              <ci> k3 </ci>
              <ci> PP2A_slash_dephos_S6K_slash_dephos_S6K_cplx </ci>
            </apply>
          </math>
          <listOfParameters>
            <parameter id="k3" value="1e-12" units="vol_secINV"/>
          </listOfParameters>
        </kineticLaw>
      </reaction>
      <reaction id="PP2A_slash_dephosp_S6K_1">
        <listOfReactants>
          <speciesReference species="S6K_thr_minus_252"/>
          <speciesReference species="PP2A"/>
        </listOfReactants>
        <listOfProducts>
          <speciesReference species="PP2A_slash_dephosp_S6K_slash_dephosp_S6K_cplx"/>
        </listOfProducts>
        <kineticLaw>
          <notes>
            <body xmlns="http://www.w3.org/1999/xhtml">
		k1*S6K_thr_minus_252*PP2A-k2*PP2A_slash_dephosp_S6K_slash_dephosp_S6K_cplx
	    </body>
          </notes>
          <math xmlns="http://www.w3.org/1998/Math/MathML">
            <apply>
              <minus/>
              <apply>
                <times/>
                <ci> k1 </ci>
                <ci> S6K_thr_minus_252 </ci>
                <ci> PP2A </ci>
              </apply>
              <apply>
                <times/>
                <ci> k2 </ci>
                <ci> PP2A_slash_dephosp_S6K_slash_dephosp_S6K_cplx </ci>
              </apply>
            </apply>
          </math>
          <listOfParameters>
            <parameter id="k1" value="5.68176e-13" units="vol_uMINVsecINV"/>
            <parameter id="k2" value="4e-12" units="vol_secINV"/>
          </listOfParameters>
        </kineticLaw>
      </reaction>
      <reaction id="PP2A_slash_dephosp_S6K_2" reversible="false">
        <listOfReactants>
          <speciesReference species="PP2A_slash_dephosp_S6K_slash_dephosp_S6K_cplx"/>
        </listOfReactants>
        <listOfProducts>
          <speciesReference species="S6Kinase_slash_S6K_thr_minus_412"/>
          <speciesReference species="PP2A"/>
        </listOfProducts>
        <kineticLaw>
          <notes>
            <body xmlns="http://www.w3.org/1999/xhtml">
		k3*PP2A_slash_dephosp_S6K_slash_dephosp_S6K_cplx
	    </body>
          </notes>
          <math xmlns="http://www.w3.org/1998/Math/MathML">
            <apply>
              <times/>
              <ci> k3 </ci>
              <ci> PP2A_slash_dephosp_S6K_slash_dephosp_S6K_cplx </ci>
            </apply>
          </math>
          <listOfParameters>
            <parameter id="k3" value="1e-12" units="vol_secINV"/>
          </listOfParameters>
        </kineticLaw>
      </reaction>
      <reaction id="PP2A_slash_Dephos_AKTser473_1">
        <listOfReactants>
          <speciesReference species="AKT_mod_slash_PIP3_AKT_minus_t308_s473"/>
          <speciesReference species="PP2A"/>
        </listOfReactants>
        <listOfProducts>
          <speciesReference species="PP2A_slash_Dephos_AKTser473_slash_Dephos_AKTser473_cplx"/>
        </listOfProducts>
        <kineticLaw>
          <notes>
            <body xmlns="http://www.w3.org/1999/xhtml">
		k1*AKT_mod_slash_PIP3_AKT_minus_t308_s473*PP2A-k2*PP2A_slash_Dephos_AKTser473_slash_Dephos_AKTser473_cplx
	    </body>
          </notes>
          <math xmlns="http://www.w3.org/1998/Math/MathML">
            <apply>
              <minus/>
              <apply>
                <times/>
                <ci> k1 </ci>
                <ci> AKT_mod_slash_PIP3_AKT_minus_t308_s473 </ci>
                <ci> PP2A </ci>
              </apply>
              <apply>
                <times/>
                <ci> k2 </ci>
                <ci> PP2A_slash_Dephos_AKTser473_slash_Dephos_AKTser473_cplx </ci>
              </apply>
            </apply>
          </math>
          <listOfParameters>
            <parameter id="k1" value="1.875e-12" units="vol_uMINVsecINV"/>
            <parameter id="k2" value="7.2e-12" units="vol_secINV"/>
          </listOfParameters>
        </kineticLaw>
      </reaction>
      <reaction id="PP2A_slash_Dephos_AKTser473_2" reversible="false">
        <listOfReactants>
          <speciesReference species="PP2A_slash_Dephos_AKTser473_slash_Dephos_AKTser473_cplx"/>
        </listOfReactants>
        <listOfProducts>
          <speciesReference species="AKT_mod_slash_PIP3_AKT_thr308"/>
          <speciesReference species="PP2A"/>
        </listOfProducts>
        <kineticLaw>
          <notes>
            <body xmlns="http://www.w3.org/1999/xhtml">
		k3*PP2A_slash_Dephos_AKTser473_slash_Dephos_AKTser473_cplx
	    </body>
          </notes>
          <math xmlns="http://www.w3.org/1998/Math/MathML">
            <apply>
              <times/>
              <ci> k3 </ci>
              <ci> PP2A_slash_Dephos_AKTser473_slash_Dephos_AKTser473_cplx </ci>
            </apply>
          </math>
          <listOfParameters>
            <parameter id="k3" value="1.8e-12" units="vol_secINV"/>
          </listOfParameters>
        </kineticLaw>
      </reaction>
      <reaction id="PP2A_slash_Dephosph_AKTthr308_1">
        <listOfReactants>
          <speciesReference species="AKT_mod_slash_PIP3_AKT_thr308"/>
          <speciesReference species="PP2A"/>
        </listOfReactants>
        <listOfProducts>
          <speciesReference species="PP2A_slash_Dephosph_AKTthr308_slash_Dephosph_AKTthr308_cplx"/>
        </listOfProducts>
        <kineticLaw>
          <notes>
            <body xmlns="http://www.w3.org/1999/xhtml">
		k1*AKT_mod_slash_PIP3_AKT_thr308*PP2A-k2*PP2A_slash_Dephosph_AKTthr308_slash_Dephosph_AKTthr308_cplx
	    </body>
          </notes>
          <math xmlns="http://www.w3.org/1998/Math/MathML">
            <apply>
              <minus/>
              <apply>
                <times/>
                <ci> k1 </ci>
                <ci> AKT_mod_slash_PIP3_AKT_thr308 </ci>
                <ci> PP2A </ci>
              </apply>
              <apply>
                <times/>
                <ci> k2 </ci>
                <ci> PP2A_slash_Dephosph_AKTthr308_slash_Dephosph_AKTthr308_cplx </ci>
              </apply>
            </apply>
          </math>
          <listOfParameters>
            <parameter id="k1" value="1.874877502e-12" units="vol_uMINVsecINV"/>
            <parameter id="k2" value="7.2e-12" units="vol_secINV"/>
          </listOfParameters>
        </kineticLaw>
      </reaction>
      <reaction id="PP2A_slash_Dephosph_AKTthr308_2" reversible="false">
        <listOfReactants>
          <speciesReference species="PP2A_slash_Dephosph_AKTthr308_slash_Dephosph_AKTthr308_cplx"/>
        </listOfReactants>
        <listOfProducts>
          <speciesReference species="AKT_mod_slash_PIP3_AKT"/>
          <speciesReference species="PP2A"/>
        </listOfProducts>
        <kineticLaw>
          <notes>
            <body xmlns="http://www.w3.org/1999/xhtml">
		k3*PP2A_slash_Dephosph_AKTthr308_slash_Dephosph_AKTthr308_cplx
	    </body>
          </notes>
          <math xmlns="http://www.w3.org/1998/Math/MathML">
            <apply>
              <times/>
              <ci> k3 </ci>
              <ci> PP2A_slash_Dephosph_AKTthr308_slash_Dephosph_AKTthr308_cplx </ci>
            </apply>
          </math>
          <listOfParameters>
            <parameter id="k3" value="1.8e-12" units="vol_secINV"/>
          </listOfParameters>
        </kineticLaw>
      </reaction>
      <reaction id="PP2A_slash_eEF2thr_minus_56_dephospho_1">
        <listOfReactants>
          <speciesReference species="eEFthr_minus_56"/>
          <speciesReference species="PP2A"/>
        </listOfReactants>
        <listOfProducts>
          <speciesReference species="PP2A_slash_eEF2thr_minus_56_dephospho_slash_eEF2thr_minus_56_dephospho_cplx"/>
        </listOfProducts>
        <kineticLaw>
          <notes>
            <body xmlns="http://www.w3.org/1999/xhtml">
		k1*eEFthr_minus_56*PP2A-k2*PP2A_slash_eEF2thr_minus_56_dephospho_slash_eEF2thr_minus_56_dephospho_cplx
	    </body>
          </notes>
          <math xmlns="http://www.w3.org/1998/Math/MathML">
            <apply>
              <minus/>
              <apply>
                <times/>
                <ci> k1 </ci>
                <ci> eEFthr_minus_56 </ci>
                <ci> PP2A </ci>
              </apply>
              <apply>
                <times/>
                <ci> k2 </ci>
                <ci> PP2A_slash_eEF2thr_minus_56_dephospho_slash_eEF2thr_minus_56_dephospho_cplx </ci>
              </apply>
            </apply>
          </math>
          <listOfParameters>
            <parameter id="k1" value="2.67036e-13" units="vol_uMINVsecINV"/>
            <parameter id="k2" value="1.88e-12" units="vol_secINV"/>
          </listOfParameters>
        </kineticLaw>
      </reaction>
      <reaction id="PP2A_slash_eEF2thr_minus_56_dephospho_2" reversible="false">
        <listOfReactants>
          <speciesReference species="PP2A_slash_eEF2thr_minus_56_dephospho_slash_eEF2thr_minus_56_dephospho_cplx"/>
        </listOfReactants>
        <listOfProducts>
          <speciesReference species="eEF2"/>
          <speciesReference species="PP2A"/>
        </listOfProducts>
        <kineticLaw>
          <notes>
            <body xmlns="http://www.w3.org/1999/xhtml">
		k3*PP2A_slash_eEF2thr_minus_56_dephospho_slash_eEF2thr_minus_56_dephospho_cplx
	    </body>
          </notes>
          <math xmlns="http://www.w3.org/1998/Math/MathML">
            <apply>
              <times/>
              <ci> k3 </ci>
              <ci> PP2A_slash_eEF2thr_minus_56_dephospho_slash_eEF2thr_minus_56_dephospho_cplx </ci>
            </apply>
          </math>
          <listOfParameters>
            <parameter id="k3" value="4.7e-13" units="vol_secINV"/>
          </listOfParameters>
        </kineticLaw>
      </reaction>
      <reaction id="PP2A_slash_PP2A_4E_minus_BP_star_star_1">
        <listOfReactants>
          <speciesReference species="num_4E_minus_BP_mod_slash_4E_minus_BP_thr37_46_s65"/>
          <speciesReference species="PP2A"/>
        </listOfReactants>
        <listOfProducts>
          <speciesReference species="PP2A_slash_PP2A_4E_minus_BP_star_star_slash_PP2A_4E_minus_BP_star_star_cplx"/>
        </listOfProducts>
        <kineticLaw>
          <notes>
            <body xmlns="http://www.w3.org/1999/xhtml">
		k1*num_4E_minus_BP_mod_slash_4E_minus_BP_thr37_46_s65*PP2A-k2*PP2A_slash_PP2A_4E_minus_BP_star_star_slash_PP2A_4E_minus_BP_star_star_cplx
	    </body>
          </notes>
          <math xmlns="http://www.w3.org/1998/Math/MathML">
            <apply>
              <minus/>
              <apply>
                <times/>
                <ci> k1 </ci>
                <ci> num_4E_minus_BP_mod_slash_4E_minus_BP_thr37_46_s65 </ci>
                <ci> PP2A </ci>
              </apply>
              <apply>
                <times/>
                <ci> k2 </ci>
                <ci> PP2A_slash_PP2A_4E_minus_BP_star_star_slash_PP2A_4E_minus_BP_star_star_cplx </ci>
              </apply>
            </apply>
          </math>
          <listOfParameters>
            <parameter id="k1" value="5.68182e-13" units="vol_uMINVsecINV"/>
            <parameter id="k2" value="4e-12" units="vol_secINV"/>
          </listOfParameters>
        </kineticLaw>
      </reaction>
      <reaction id="PP2A_slash_PP2A_4E_minus_BP_star_star_2" reversible="false">
        <listOfReactants>
          <speciesReference species="PP2A_slash_PP2A_4E_minus_BP_star_star_slash_PP2A_4E_minus_BP_star_star_cplx"/>
        </listOfReactants>
        <listOfProducts>
          <speciesReference species="num_4E_minus_BP_t37_46"/>
          <speciesReference species="PP2A"/>
        </listOfProducts>
        <kineticLaw>
          <notes>
            <body xmlns="http://www.w3.org/1999/xhtml">
		k3*PP2A_slash_PP2A_4E_minus_BP_star_star_slash_PP2A_4E_minus_BP_star_star_cplx
	    </body>
          </notes>
          <math xmlns="http://www.w3.org/1998/Math/MathML">
            <apply>
              <times/>
              <ci> k3 </ci>
              <ci> PP2A_slash_PP2A_4E_minus_BP_star_star_slash_PP2A_4E_minus_BP_star_star_cplx </ci>
            </apply>
          </math>
          <listOfParameters>
            <parameter id="k3" value="1e-12" units="vol_secINV"/>
          </listOfParameters>
        </kineticLaw>
      </reaction>
      <reaction id="PP2A_slash_PP2A_4E_minus_BP_star_1">
        <listOfReactants>
          <speciesReference species="num_4E_minus_BP_t37_46"/>
          <speciesReference species="PP2A"/>
        </listOfReactants>
        <listOfProducts>
          <speciesReference species="PP2A_slash_PP2A_4E_minus_BP_star_slash_PP2A_4E_minus_BP_star_cplx"/>
        </listOfProducts>
        <kineticLaw>
          <notes>
            <body xmlns="http://www.w3.org/1999/xhtml">
		k1*num_4E_minus_BP_t37_46*PP2A-k2*PP2A_slash_PP2A_4E_minus_BP_star_slash_PP2A_4E_minus_BP_star_cplx
	    </body>
          </notes>
          <math xmlns="http://www.w3.org/1998/Math/MathML">
            <apply>
              <minus/>
              <apply>
                <times/>
                <ci> k1 </ci>
                <ci> num_4E_minus_BP_t37_46 </ci>
                <ci> PP2A </ci>
              </apply>
              <apply>
                <times/>
                <ci> k2 </ci>
                <ci> PP2A_slash_PP2A_4E_minus_BP_star_slash_PP2A_4E_minus_BP_star_cplx </ci>
              </apply>
            </apply>
          </math>
          <listOfParameters>
            <parameter id="k1" value="5.68182e-13" units="vol_uMINVsecINV"/>
            <parameter id="k2" value="4e-12" units="vol_secINV"/>
          </listOfParameters>
        </kineticLaw>
      </reaction>
      <reaction id="PP2A_slash_PP2A_4E_minus_BP_star_2" reversible="false">
        <listOfReactants>
          <speciesReference species="PP2A_slash_PP2A_4E_minus_BP_star_slash_PP2A_4E_minus_BP_star_cplx"/>
        </listOfReactants>
        <listOfProducts>
          <speciesReference species="num_4E_minus_BP_mod_slash_4E_minus_BP"/>
          <speciesReference species="PP2A"/>
        </listOfProducts>
        <kineticLaw>
          <notes>
            <body xmlns="http://www.w3.org/1999/xhtml">
		k3*PP2A_slash_PP2A_4E_minus_BP_star_slash_PP2A_4E_minus_BP_star_cplx
	    </body>
          </notes>
          <math xmlns="http://www.w3.org/1998/Math/MathML">
            <apply>
              <times/>
              <ci> k3 </ci>
              <ci> PP2A_slash_PP2A_4E_minus_BP_star_slash_PP2A_4E_minus_BP_star_cplx </ci>
            </apply>
          </math>
          <listOfParameters>
            <parameter id="k3" value="1e-12" units="vol_secINV"/>
          </listOfParameters>
        </kineticLaw>
      </reaction>
      <reaction id="PP2A_slash_PP2A_4E_minus_BP_1">
        <listOfReactants>
          <speciesReference species="num_4E_minus_BP_mod_slash_eIF4E_4E_minus_BP_t37_46_s65"/>
          <speciesReference species="PP2A"/>
        </listOfReactants>
        <listOfProducts>
          <speciesReference species="PP2A_slash_PP2A_4E_minus_BP_slash_PP2A_4E_minus_BP_cplx"/>
        </listOfProducts>
        <kineticLaw>
          <notes>
            <body xmlns="http://www.w3.org/1999/xhtml">
		k1*num_4E_minus_BP_mod_slash_eIF4E_4E_minus_BP_t37_46_s65*PP2A-k2*PP2A_slash_PP2A_4E_minus_BP_slash_PP2A_4E_minus_BP_cplx
	    </body>
          </notes>
          <math xmlns="http://www.w3.org/1998/Math/MathML">
            <apply>
              <minus/>
              <apply>
                <times/>
                <ci> k1 </ci>
                <ci> num_4E_minus_BP_mod_slash_eIF4E_4E_minus_BP_t37_46_s65 </ci>
                <ci> PP2A </ci>
              </apply>
              <apply>
                <times/>
                <ci> k2 </ci>
                <ci> PP2A_slash_PP2A_4E_minus_BP_slash_PP2A_4E_minus_BP_cplx </ci>
              </apply>
            </apply>
          </math>
          <listOfParameters>
            <parameter id="k1" value="5.68164e-13" units="vol_uMINVsecINV"/>
            <parameter id="k2" value="4e-12" units="vol_secINV"/>
          </listOfParameters>
        </kineticLaw>
      </reaction>
      <reaction id="PP2A_slash_PP2A_4E_minus_BP_2" reversible="false">
        <listOfReactants>
          <speciesReference species="PP2A_slash_PP2A_4E_minus_BP_slash_PP2A_4E_minus_BP_cplx"/>
        </listOfReactants>
        <listOfProducts>
          <speciesReference species="num_4E_minus_BP_mod_slash_eIF4E_minus_BP_thr37_46"/>
          <speciesReference species="PP2A"/>
        </listOfProducts>
        <kineticLaw>
          <notes>
            <body xmlns="http://www.w3.org/1999/xhtml">
		k3*PP2A_slash_PP2A_4E_minus_BP_slash_PP2A_4E_minus_BP_cplx
	    </body>
          </notes>
          <math xmlns="http://www.w3.org/1998/Math/MathML">
            <apply>
              <times/>
              <ci> k3 </ci>
              <ci> PP2A_slash_PP2A_4E_minus_BP_slash_PP2A_4E_minus_BP_cplx </ci>
            </apply>
          </math>
          <listOfParameters>
            <parameter id="k3" value="1e-12" units="vol_secINV"/>
          </listOfParameters>
        </kineticLaw>
      </reaction>
      <reaction id="PP2A_slash_PP2A_4EBP_1">
        <listOfReactants>
          <speciesReference species="num_4E_minus_BP_mod_slash_eIF4E_minus_BP_thr37_46"/>
          <speciesReference species="PP2A"/>
        </listOfReactants>
        <listOfProducts>
          <speciesReference species="PP2A_slash_PP2A_4EBP_slash_PP2A_4EBP_cplx"/>
        </listOfProducts>
        <kineticLaw>
          <notes>
            <body xmlns="http://www.w3.org/1999/xhtml">
		k1*num_4E_minus_BP_mod_slash_eIF4E_minus_BP_thr37_46*PP2A-k2*PP2A_slash_PP2A_4EBP_slash_PP2A_4EBP_cplx
	    </body>
          </notes>
          <math xmlns="http://www.w3.org/1998/Math/MathML">
            <apply>
              <minus/>
              <apply>
                <times/>
                <ci> k1 </ci>
                <ci> num_4E_minus_BP_mod_slash_eIF4E_minus_BP_thr37_46 </ci>
                <ci> PP2A </ci>
              </apply>
              <apply>
                <times/>
                <ci> k2 </ci>
                <ci> PP2A_slash_PP2A_4EBP_slash_PP2A_4EBP_cplx </ci>
              </apply>
            </apply>
          </math>
          <listOfParameters>
            <parameter id="k1" value="5.68164e-13" units="vol_uMINVsecINV"/>
            <parameter id="k2" value="4e-12" units="vol_secINV"/>
          </listOfParameters>
        </kineticLaw>
      </reaction>
      <reaction id="PP2A_slash_PP2A_4EBP_2" reversible="false">
        <listOfReactants>
          <speciesReference species="PP2A_slash_PP2A_4EBP_slash_PP2A_4EBP_cplx"/>
        </listOfReactants>
        <listOfProducts>
          <speciesReference species="num_4E_minus_BP_mod_slash_eIF4E_minus_BP"/>
          <speciesReference species="PP2A"/>
        </listOfProducts>
        <kineticLaw>
          <notes>
            <body xmlns="http://www.w3.org/1999/xhtml">
		k3*PP2A_slash_PP2A_4EBP_slash_PP2A_4EBP_cplx
	    </body>
          </notes>
          <math xmlns="http://www.w3.org/1998/Math/MathML">
            <apply>
              <times/>
              <ci> k3 </ci>
              <ci> PP2A_slash_PP2A_4EBP_slash_PP2A_4EBP_cplx </ci>
            </apply>
          </math>
          <listOfParameters>
            <parameter id="k3" value="1e-12" units="vol_secINV"/>
          </listOfParameters>
        </kineticLaw>
      </reaction>
      <reaction id="AKT_mod_slash_PIP3_PDK1_slash_phospho_thr308_1">
        <listOfReactants>
          <speciesReference species="AKT_mod_slash_PIP3_AKT"/>
          <speciesReference species="AKT_mod_slash_PIP3_PDK1"/>
        </listOfReactants>
        <listOfProducts>
          <speciesReference species="AKT_mod_slash_PIP3_PDK1_slash_phospho_thr308_slash_phospho_thr308_cplx"/>
        </listOfProducts>
        <kineticLaw>
          <notes>
            <body xmlns="http://www.w3.org/1999/xhtml">
		k1*AKT_mod_slash_PIP3_AKT*AKT_mod_slash_PIP3_PDK1-k2*AKT_mod_slash_PIP3_PDK1_slash_phospho_thr308_slash_phospho_thr308_cplx
	    </body>
          </notes>
          <math xmlns="http://www.w3.org/1998/Math/MathML">
            <apply>
              <minus/>
              <apply>
                <times/>
                <ci> k1 </ci>
                <ci> AKT_mod_slash_PIP3_AKT </ci>
                <ci> AKT_mod_slash_PIP3_PDK1 </ci>
              </apply>
              <apply>
                <times/>
                <ci> k2 </ci>
                <ci> AKT_mod_slash_PIP3_PDK1_slash_phospho_thr308_slash_phospho_thr308_cplx </ci>
              </apply>
            </apply>
          </math>
          <listOfParameters>
            <parameter id="k1" value="1.249998332e-10" units="vol_uMINVsecINV"/>
            <parameter id="k2" value="4e-11" units="vol_secINV"/>
          </listOfParameters>
        </kineticLaw>
      </reaction>
      <reaction id="AKT_mod_slash_PIP3_PDK1_slash_phospho_thr308_2" reversible="false">
        <listOfReactants>
          <speciesReference species="AKT_mod_slash_PIP3_PDK1_slash_phospho_thr308_slash_phospho_thr308_cplx"/>
        </listOfReactants>
        <listOfProducts>
          <speciesReference species="AKT_mod_slash_PIP3_AKT_thr308"/>
          <speciesReference species="AKT_mod_slash_PIP3_PDK1"/>
        </listOfProducts>
        <kineticLaw>
          <notes>
            <body xmlns="http://www.w3.org/1999/xhtml">
		k3*AKT_mod_slash_PIP3_PDK1_slash_phospho_thr308_slash_phospho_thr308_cplx
	    </body>
          </notes>
          <math xmlns="http://www.w3.org/1998/Math/MathML">
            <apply>
              <times/>
              <ci> k3 </ci>
              <ci> AKT_mod_slash_PIP3_PDK1_slash_phospho_thr308_slash_phospho_thr308_cplx </ci>
            </apply>
          </math>
          <listOfParameters>
            <parameter id="k3" value="1e-11" units="vol_secINV"/>
          </listOfParameters>
        </kineticLaw>
      </reaction>
      <reaction id="AKT_mod_slash_PIP3_PDK2_slash_phosp_AKTser473_1">
        <listOfReactants>
          <speciesReference species="AKT_mod_slash_PIP3_AKT_thr308"/>
          <speciesReference species="AKT_mod_slash_PIP3_PDK2"/>
        </listOfReactants>
        <listOfProducts>
          <speciesReference species="AKT_mod_slash_PIP3_PDK2_slash_phosp_AKTser473_slash_phosp_AKTser473_cplx"/>
        </listOfProducts>
        <kineticLaw>
          <notes>
            <body xmlns="http://www.w3.org/1999/xhtml">
		k1*AKT_mod_slash_PIP3_AKT_thr308*AKT_mod_slash_PIP3_PDK2-k2*AKT_mod_slash_PIP3_PDK2_slash_phosp_AKTser473_slash_phosp_AKTser473_cplx
	    </body>
          </notes>
          <math xmlns="http://www.w3.org/1998/Math/MathML">
            <apply>
              <minus/>
              <apply>
                <times/>
                <ci> k1 </ci>
                <ci> AKT_mod_slash_PIP3_AKT_thr308 </ci>
                <ci> AKT_mod_slash_PIP3_PDK2 </ci>
              </apply>
              <apply>
                <times/>
                <ci> k2 </ci>
                <ci> AKT_mod_slash_PIP3_PDK2_slash_phosp_AKTser473_slash_phosp_AKTser473_cplx </ci>
              </apply>
            </apply>
          </math>
          <listOfParameters>
            <parameter id="k1" value="1.249938334e-10" units="vol_uMINVsecINV"/>
            <parameter id="k2" value="8e-11" units="vol_secINV"/>
          </listOfParameters>
        </kineticLaw>
      </reaction>
      <reaction id="AKT_mod_slash_PIP3_PDK2_slash_phosp_AKTser473_2" reversible="false">
        <listOfReactants>
          <speciesReference species="AKT_mod_slash_PIP3_PDK2_slash_phosp_AKTser473_slash_phosp_AKTser473_cplx"/>
        </listOfReactants>
        <listOfProducts>
          <speciesReference species="AKT_mod_slash_PIP3_AKT_minus_t308_s473"/>
          <speciesReference species="AKT_mod_slash_PIP3_PDK2"/>
        </listOfProducts>
        <kineticLaw>
          <notes>
            <body xmlns="http://www.w3.org/1999/xhtml">
		k3*AKT_mod_slash_PIP3_PDK2_slash_phosp_AKTser473_slash_phosp_AKTser473_cplx
	    </body>
          </notes>
          <math xmlns="http://www.w3.org/1998/Math/MathML">
            <apply>
              <times/>
              <ci> k3 </ci>
              <ci> AKT_mod_slash_PIP3_PDK2_slash_phosp_AKTser473_slash_phosp_AKTser473_cplx </ci>
            </apply>
          </math>
          <listOfParameters>
            <parameter id="k3" value="2e-11" units="vol_secINV"/>
          </listOfParameters>
        </kineticLaw>
      </reaction>
      <reaction id="AKT_mod_slash_PIP3_AKT_minus_t308_s473_slash_TSC2_phospho_1">
        <listOfReactants>
          <speciesReference species="TSC1_minus_TSC2"/>
          <speciesReference species="AKT_mod_slash_PIP3_AKT_minus_t308_s473"/>
        </listOfReactants>
        <listOfProducts>
          <speciesReference species="AKT_mod_slash_PIP3_AKT_minus_t308_s473_slash_TSC2_phospho_slash_TSC2_phospho_cplx"/>
        </listOfProducts>
        <kineticLaw>
          <notes>
            <body xmlns="http://www.w3.org/1999/xhtml">
		k1*TSC1_minus_TSC2*AKT_mod_slash_PIP3_AKT_minus_t308_s473-k2*AKT_mod_slash_PIP3_AKT_minus_t308_s473_slash_TSC2_phospho_slash_TSC2_phospho_cplx
	    </body>
          </notes>
          <math xmlns="http://www.w3.org/1998/Math/MathML">
            <apply>
              <minus/>
              <apply>
                <times/>
                <ci> k1 </ci>
                <ci> TSC1_minus_TSC2 </ci>
                <ci> AKT_mod_slash_PIP3_AKT_minus_t308_s473 </ci>
              </apply>
              <apply>
                <times/>
                <ci> k2 </ci>
                <ci> AKT_mod_slash_PIP3_AKT_minus_t308_s473_slash_TSC2_phospho_slash_TSC2_phospho_cplx </ci>
              </apply>
            </apply>
          </math>
          <listOfParameters>
            <parameter id="k1" value="2.91264e-12" units="vol_uMINVsecINV"/>
            <parameter id="k2" value="2.4e-11" units="vol_secINV"/>
          </listOfParameters>
        </kineticLaw>
      </reaction>
      <reaction id="AKT_mod_slash_PIP3_AKT_minus_t308_s473_slash_TSC2_phospho_2" reversible="false">
        <listOfReactants>
          <speciesReference species="AKT_mod_slash_PIP3_AKT_minus_t308_s473_slash_TSC2_phospho_slash_TSC2_phospho_cplx"/>
        </listOfReactants>
        <listOfProducts>
          <speciesReference species="AKT_mod_slash_TSC1_minus_TSC2_star"/>
          <speciesReference species="AKT_mod_slash_PIP3_AKT_minus_t308_s473"/>
        </listOfProducts>
        <kineticLaw>
          <notes>
            <body xmlns="http://www.w3.org/1999/xhtml">
		k3*AKT_mod_slash_PIP3_AKT_minus_t308_s473_slash_TSC2_phospho_slash_TSC2_phospho_cplx
	    </body>
          </notes>
          <math xmlns="http://www.w3.org/1998/Math/MathML">
            <apply>
              <times/>
              <ci> k3 </ci>
              <ci> AKT_mod_slash_PIP3_AKT_minus_t308_s473_slash_TSC2_phospho_slash_TSC2_phospho_cplx </ci>
            </apply>
          </math>
          <listOfParameters>
            <parameter id="k3" value="6e-12" units="vol_secINV"/>
          </listOfParameters>
        </kineticLaw>
      </reaction>
      <reaction id="TrKB_mod_slash_BDNF_TrkB2_star_clx_slash_PLC_g_phospho_1">
        <listOfReactants>
          <speciesReference species="PLC_g"/>
          <speciesReference species="TrKB_mod_slash_BDNF_TrkB2_star_clx"/>
        </listOfReactants>
        <listOfProducts>
          <speciesReference species="TrKB_mod_slash_BDNF_TrkB2_star_clx_slash_PLC_g_phospho_slash_PLC_g_phospho_cplx"/>
        </listOfProducts>
        <kineticLaw>
          <notes>
            <body xmlns="http://www.w3.org/1999/xhtml">
		k1*PLC_g*TrKB_mod_slash_BDNF_TrkB2_star_clx-k2*TrKB_mod_slash_BDNF_TrkB2_star_clx_slash_PLC_g_phospho_slash_PLC_g_phospho_cplx
	    </body>
          </notes>
          <math xmlns="http://www.w3.org/1998/Math/MathML">
            <apply>
              <minus/>
              <apply>
                <times/>
                <ci> k1 </ci>
                <ci> PLC_g </ci>
                <ci> TrKB_mod_slash_BDNF_TrkB2_star_clx </ci>
              </apply>
              <apply>
                <times/>
                <ci> k2 </ci>
                <ci> TrKB_mod_slash_BDNF_TrkB2_star_clx_slash_PLC_g_phospho_slash_PLC_g_phospho_cplx </ci>
              </apply>
            </apply>
          </math>
          <listOfParameters>
            <parameter id="k1" value="8.33312222e-12" units="vol_uMINVsecINV"/>
            <parameter id="k2" value="1.99993333333333e-12" units="vol_secINV"/>
          </listOfParameters>
        </kineticLaw>
      </reaction>
      <reaction id="TrKB_mod_slash_BDNF_TrkB2_star_clx_slash_PLC_g_phospho_2" reversible="false">
        <listOfReactants>
          <speciesReference species="TrKB_mod_slash_BDNF_TrkB2_star_clx_slash_PLC_g_phospho_slash_PLC_g_phospho_cplx"/>
        </listOfReactants>
        <listOfProducts>
          <speciesReference species="PLC_g_star"/>
          <speciesReference species="TrKB_mod_slash_BDNF_TrkB2_star_clx"/>
        </listOfProducts>
        <kineticLaw>
          <notes>
            <body xmlns="http://www.w3.org/1999/xhtml">
		k3*TrKB_mod_slash_BDNF_TrkB2_star_clx_slash_PLC_g_phospho_slash_PLC_g_phospho_cplx
	    </body>
          </notes>
          <math xmlns="http://www.w3.org/1998/Math/MathML">
            <apply>
              <times/>
              <ci> k3 </ci>
              <ci> TrKB_mod_slash_BDNF_TrkB2_star_clx_slash_PLC_g_phospho_slash_PLC_g_phospho_cplx </ci>
            </apply>
          </math>
          <listOfParameters>
            <parameter id="k3" value="4.99983333333333e-13" units="vol_secINV"/>
          </listOfParameters>
        </kineticLaw>
      </reaction>
      <reaction id="TrKB_mod_slash_BDNF_TrkB2_star_clx_slash_Shc_phospho_1">
        <listOfReactants>
          <speciesReference species="PI3K_mod_slash_Shc"/>
          <speciesReference species="TrKB_mod_slash_BDNF_TrkB2_star_clx"/>
        </listOfReactants>
        <listOfProducts>
          <speciesReference species="TrKB_mod_slash_BDNF_TrkB2_star_clx_slash_Shc_phospho_slash_Shc_phospho_cplx"/>
        </listOfProducts>
        <kineticLaw>
          <notes>
            <body xmlns="http://www.w3.org/1999/xhtml">
		k1*PI3K_mod_slash_Shc*TrKB_mod_slash_BDNF_TrkB2_star_clx-k2*TrKB_mod_slash_BDNF_TrkB2_star_clx_slash_Shc_phospho_slash_Shc_phospho_cplx
	    </body>
          </notes>
          <math xmlns="http://www.w3.org/1998/Math/MathML">
            <apply>
              <minus/>
              <apply>
                <times/>
                <ci> k1 </ci>
                <ci> PI3K_mod_slash_Shc </ci>
                <ci> TrKB_mod_slash_BDNF_TrkB2_star_clx </ci>
              </apply>
              <apply>
                <times/>
                <ci> k2 </ci>
                <ci> TrKB_mod_slash_BDNF_TrkB2_star_clx_slash_Shc_phospho_slash_Shc_phospho_cplx </ci>
              </apply>
            </apply>
          </math>
          <listOfParameters>
            <parameter id="k1" value="1.800059996e-12" units="vol_uMINVsecINV"/>
            <parameter id="k2" value="1.19996e-12" units="vol_secINV"/>
          </listOfParameters>
        </kineticLaw>
      </reaction>
      <reaction id="TrKB_mod_slash_BDNF_TrkB2_star_clx_slash_Shc_phospho_2" reversible="false">
        <listOfReactants>
          <speciesReference species="TrKB_mod_slash_BDNF_TrkB2_star_clx_slash_Shc_phospho_slash_Shc_phospho_cplx"/>
        </listOfReactants>
        <listOfProducts>
          <speciesReference species="Shc_star"/>
          <speciesReference species="TrKB_mod_slash_BDNF_TrkB2_star_clx"/>
        </listOfProducts>
        <kineticLaw>
          <notes>
            <body xmlns="http://www.w3.org/1999/xhtml">
		k3*TrKB_mod_slash_BDNF_TrkB2_star_clx_slash_Shc_phospho_slash_Shc_phospho_cplx
	    </body>
          </notes>
          <math xmlns="http://www.w3.org/1998/Math/MathML">
            <apply>
              <times/>
              <ci> k3 </ci>
              <ci> TrKB_mod_slash_BDNF_TrkB2_star_clx_slash_Shc_phospho_slash_Shc_phospho_cplx </ci>
            </apply>
          </math>
          <listOfParameters>
            <parameter id="k3" value="2.9999e-13" units="vol_secINV"/>
          </listOfParameters>
        </kineticLaw>
      </reaction>
      <reaction id="TrKB_mod_slash_Shc_star_Grb2_minus_Gab1_PI3K_clx_slash_Phospho_1">
        <listOfReactants>
          <speciesReference species="PI3K_mod_slash_PIP2"/>
          <speciesReference species="TrKB_mod_slash_Shc_star_Grb2_minus_Gab1_PI3K_clx"/>
        </listOfReactants>
        <listOfProducts>
          <speciesReference species="TrKB_mod_slash_Shc_star_Grb2_minus_Gab1_PI3K_clx_slash_Phospho_slash_Phospho_cplx"/>
        </listOfProducts>
        <kineticLaw>
          <notes>
            <body xmlns="http://www.w3.org/1999/xhtml">
		k1*PI3K_mod_slash_PIP2*TrKB_mod_slash_Shc_star_Grb2_minus_Gab1_PI3K_clx-k2*TrKB_mod_slash_Shc_star_Grb2_minus_Gab1_PI3K_clx_slash_Phospho_slash_Phospho_cplx
	    </body>
          </notes>
          <math xmlns="http://www.w3.org/1998/Math/MathML">
            <apply>
              <minus/>
              <apply>
                <times/>
                <ci> k1 </ci>
                <ci> PI3K_mod_slash_PIP2 </ci>
                <ci> TrKB_mod_slash_Shc_star_Grb2_minus_Gab1_PI3K_clx </ci>
              </apply>
              <apply>
                <times/>
                <ci> k2 </ci>
                <ci> TrKB_mod_slash_Shc_star_Grb2_minus_Gab1_PI3K_clx_slash_Phospho_slash_Phospho_cplx </ci>
              </apply>
            </apply>
          </math>
          <listOfParameters>
            <parameter id="k1" value="4.999993328e-12" units="vol_uMINVsecINV"/>
            <parameter id="k2" value="1.59994666666667e-11" units="vol_secINV"/>
          </listOfParameters>
        </kineticLaw>
      </reaction>
      <reaction id="TrKB_mod_slash_Shc_star_Grb2_minus_Gab1_PI3K_clx_slash_Phospho_2" reversible="false">
        <listOfReactants>
          <speciesReference species="TrKB_mod_slash_Shc_star_Grb2_minus_Gab1_PI3K_clx_slash_Phospho_slash_Phospho_cplx"/>
        </listOfReactants>
        <listOfProducts>
          <speciesReference species="PIP3"/>
          <speciesReference species="TrKB_mod_slash_Shc_star_Grb2_minus_Gab1_PI3K_clx"/>
        </listOfProducts>
        <kineticLaw>
          <notes>
            <body xmlns="http://www.w3.org/1999/xhtml">
		k3*TrKB_mod_slash_Shc_star_Grb2_minus_Gab1_PI3K_clx_slash_Phospho_slash_Phospho_cplx
	    </body>
          </notes>
          <math xmlns="http://www.w3.org/1998/Math/MathML">
            <apply>
              <times/>
              <ci> k3 </ci>
              <ci> TrKB_mod_slash_Shc_star_Grb2_minus_Gab1_PI3K_clx_slash_Phospho_slash_Phospho_cplx </ci>
            </apply>
          </math>
          <listOfParameters>
            <parameter id="k3" value="3.99986666666667e-12" units="vol_secINV"/>
          </listOfParameters>
        </kineticLaw>
      </reaction>
      <reaction id="PI3K_mod_slash_PI3K_basal_slash_basal_phosp_1">
        <listOfReactants>
          <speciesReference species="PI3K_mod_slash_PIP2"/>
          <speciesReference species="PI3K_mod_slash_PI3K_basal"/>
        </listOfReactants>
        <listOfProducts>
          <speciesReference species="PI3K_mod_slash_PI3K_basal_slash_basal_phosp_slash_basal_phosp_cplx"/>
        </listOfProducts>
        <kineticLaw>
          <notes>
            <body xmlns="http://www.w3.org/1999/xhtml">
		k1*PI3K_mod_slash_PIP2*PI3K_mod_slash_PI3K_basal-k2*PI3K_mod_slash_PI3K_basal_slash_basal_phosp_slash_basal_phosp_cplx
	    </body>
          </notes>
          <math xmlns="http://www.w3.org/1998/Math/MathML">
            <apply>
              <minus/>
              <apply>
                <times/>
                <ci> k1 </ci>
                <ci> PI3K_mod_slash_PIP2 </ci>
                <ci> PI3K_mod_slash_PI3K_basal </ci>
              </apply>
              <apply>
                <times/>
                <ci> k2 </ci>
                <ci> PI3K_mod_slash_PI3K_basal_slash_basal_phosp_slash_basal_phosp_cplx </ci>
              </apply>
            </apply>
          </math>
          <listOfParameters>
            <parameter id="k1" value="4.99998e-12" units="vol_uMINVsecINV"/>
            <parameter id="k2" value="1.6e-11" units="vol_secINV"/>
          </listOfParameters>
        </kineticLaw>
      </reaction>
      <reaction id="PI3K_mod_slash_PI3K_basal_slash_basal_phosp_2" reversible="false">
        <listOfReactants>
          <speciesReference species="PI3K_mod_slash_PI3K_basal_slash_basal_phosp_slash_basal_phosp_cplx"/>
        </listOfReactants>
        <listOfProducts>
          <speciesReference species="PIP3"/>
          <speciesReference species="PI3K_mod_slash_PI3K_basal"/>
        </listOfProducts>
        <kineticLaw>
          <notes>
            <body xmlns="http://www.w3.org/1999/xhtml">
		k3*PI3K_mod_slash_PI3K_basal_slash_basal_phosp_slash_basal_phosp_cplx
	    </body>
          </notes>
          <math xmlns="http://www.w3.org/1998/Math/MathML">
            <apply>
              <times/>
              <ci> k3 </ci>
              <ci> PI3K_mod_slash_PI3K_basal_slash_basal_phosp_slash_basal_phosp_cplx </ci>
            </apply>
          </math>
          <listOfParameters>
            <parameter id="k3" value="4e-12" units="vol_secINV"/>
          </listOfParameters>
        </kineticLaw>
      </reaction>
      <reaction id="PLCg_basal_slash_PLC_g_phospho_1">
        <listOfReactants>
          <speciesReference species="PLC_g"/>
          <speciesReference species="PLCg_basal"/>
        </listOfReactants>
        <listOfProducts>
          <speciesReference species="PLCg_basal_slash_PLC_g_phospho_slash_PLC_g_phospho_cplx"/>
        </listOfProducts>
        <kineticLaw>
          <notes>
            <body xmlns="http://www.w3.org/1999/xhtml">
		k1*PLC_g*PLCg_basal-k2*PLCg_basal_slash_PLC_g_phospho_slash_PLC_g_phospho_cplx
	    </body>
          </notes>
          <math xmlns="http://www.w3.org/1998/Math/MathML">
            <apply>
              <minus/>
              <apply>
                <times/>
                <ci> k1 </ci>
                <ci> PLC_g </ci>
                <ci> PLCg_basal </ci>
              </apply>
              <apply>
                <times/>
                <ci> k2 </ci>
                <ci> PLCg_basal_slash_PLC_g_phospho_slash_PLC_g_phospho_cplx </ci>
              </apply>
            </apply>
          </math>
          <listOfParameters>
            <parameter id="k1" value="8.3334e-12" units="vol_uMINVsecINV"/>
            <parameter id="k2" value="2e-12" units="vol_secINV"/>
          </listOfParameters>
        </kineticLaw>
      </reaction>
      <reaction id="PLCg_basal_slash_PLC_g_phospho_2" reversible="false">
        <listOfReactants>
          <speciesReference species="PLCg_basal_slash_PLC_g_phospho_slash_PLC_g_phospho_cplx"/>
        </listOfReactants>
        <listOfProducts>
          <speciesReference species="PLC_g_star"/>
          <speciesReference species="PLCg_basal"/>
        </listOfProducts>
        <kineticLaw>
          <notes>
            <body xmlns="http://www.w3.org/1999/xhtml">
		k3*PLCg_basal_slash_PLC_g_phospho_slash_PLC_g_phospho_cplx
	    </body>
          </notes>
          <math xmlns="http://www.w3.org/1998/Math/MathML">
            <apply>
              <times/>
              <ci> k3 </ci>
              <ci> PLCg_basal_slash_PLC_g_phospho_slash_PLC_g_phospho_cplx </ci>
            </apply>
          </math>
          <listOfParameters>
            <parameter id="k3" value="5e-13" units="vol_secINV"/>
          </listOfParameters>
        </kineticLaw>
      </reaction>
      <reaction id="TSC1_minus_TSC2_slash_TSC2phospho_1">
        <listOfReactants>
          <speciesReference species="Rheb_minus_GTP"/>
          <speciesReference species="TSC1_minus_TSC2"/>
        </listOfReactants>
        <listOfProducts>
          <speciesReference species="TSC1_minus_TSC2_slash_TSC2phospho_slash_TSC2phospho_cplx"/>
        </listOfProducts>
        <kineticLaw>
          <notes>
            <body xmlns="http://www.w3.org/1999/xhtml">
		k1*Rheb_minus_GTP*TSC1_minus_TSC2-k2*TSC1_minus_TSC2_slash_TSC2phospho_slash_TSC2phospho_cplx
	    </body>
          </notes>
          <math xmlns="http://www.w3.org/1998/Math/MathML">
            <apply>
              <minus/>
              <apply>
                <times/>
                <ci> k1 </ci>
                <ci> Rheb_minus_GTP </ci>
                <ci> TSC1_minus_TSC2 </ci>
              </apply>
              <apply>
                <times/>
                <ci> k2 </ci>
                <ci> TSC1_minus_TSC2_slash_TSC2phospho_slash_TSC2phospho_cplx </ci>
              </apply>
            </apply>
          </math>
          <listOfParameters>
            <parameter id="k1" value="3.33336e-10" units="vol_uMINVsecINV"/>
            <parameter id="k2" value="8e-11" units="vol_secINV"/>
          </listOfParameters>
        </kineticLaw>
      </reaction>
      <reaction id="TSC1_minus_TSC2_slash_TSC2phospho_2" reversible="false">
        <listOfReactants>
          <speciesReference species="TSC1_minus_TSC2_slash_TSC2phospho_slash_TSC2phospho_cplx"/>
        </listOfReactants>
        <listOfProducts>
          <speciesReference species="Rheb_minus_GDP"/>
          <speciesReference species="TSC1_minus_TSC2"/>
        </listOfProducts>
        <kineticLaw>
          <notes>
            <body xmlns="http://www.w3.org/1999/xhtml">
		k3*TSC1_minus_TSC2_slash_TSC2phospho_slash_TSC2phospho_cplx
	    </body>
          </notes>
          <math xmlns="http://www.w3.org/1998/Math/MathML">
            <apply>
              <times/>
              <ci> k3 </ci>
              <ci> TSC1_minus_TSC2_slash_TSC2phospho_slash_TSC2phospho_cplx </ci>
            </apply>
          </math>
          <listOfParameters>
            <parameter id="k3" value="2e-11" units="vol_secINV"/>
          </listOfParameters>
        </kineticLaw>
      </reaction>
      <reaction id="TOR_Rheb_minus_GTP_clx_slash_S6K_phospho_1">
        <listOfReactants>
          <speciesReference species="S6Kinase_slash_S6K_star"/>
          <speciesReference species="TOR_Rheb_minus_GTP_clx"/>
        </listOfReactants>
        <listOfProducts>
          <speciesReference species="TOR_Rheb_minus_GTP_clx_slash_S6K_phospho_slash_S6K_phospho_cplx"/>
        </listOfProducts>
        <kineticLaw>
          <notes>
            <body xmlns="http://www.w3.org/1999/xhtml">
		k1*S6Kinase_slash_S6K_star*TOR_Rheb_minus_GTP_clx-k2*TOR_Rheb_minus_GTP_clx_slash_S6K_phospho_slash_S6K_phospho_cplx
	    </body>
          </notes>
          <math xmlns="http://www.w3.org/1998/Math/MathML">
            <apply>
              <minus/>
              <apply>
                <times/>
                <ci> k1 </ci>
                <ci> S6Kinase_slash_S6K_star </ci>
                <ci> TOR_Rheb_minus_GTP_clx </ci>
              </apply>
              <apply>
                <times/>
                <ci> k2 </ci>
                <ci> TOR_Rheb_minus_GTP_clx_slash_S6K_phospho_slash_S6K_phospho_cplx </ci>
              </apply>
            </apply>
          </math>
          <listOfParameters>
            <parameter id="k1" value="3.749994996e-13" units="vol_uMINVsecINV"/>
            <parameter id="k2" value="2.4e-13" units="vol_secINV"/>
          </listOfParameters>
        </kineticLaw>
      </reaction>
      <reaction id="TOR_Rheb_minus_GTP_clx_slash_S6K_phospho_2" reversible="false">
        <listOfReactants>
          <speciesReference species="TOR_Rheb_minus_GTP_clx_slash_S6K_phospho_slash_S6K_phospho_cplx"/>
        </listOfReactants>
        <listOfProducts>
          <speciesReference species="S6Kinase_slash_S6K_thr_minus_412"/>
          <speciesReference species="TOR_Rheb_minus_GTP_clx"/>
        </listOfProducts>
        <kineticLaw>
          <notes>
            <body xmlns="http://www.w3.org/1999/xhtml">
		k3*TOR_Rheb_minus_GTP_clx_slash_S6K_phospho_slash_S6K_phospho_cplx
	    </body>
          </notes>
          <math xmlns="http://www.w3.org/1998/Math/MathML">
            <apply>
              <times/>
              <ci> k3 </ci>
              <ci> TOR_Rheb_minus_GTP_clx_slash_S6K_phospho_slash_S6K_phospho_cplx </ci>
            </apply>
          </math>
          <listOfParameters>
            <parameter id="k3" value="6e-14" units="vol_secINV"/>
          </listOfParameters>
        </kineticLaw>
      </reaction>
      <reaction id="TOR_Rheb_minus_GTP_clx_slash_TOR_4E_minus_BP_phospho_1">
        <listOfReactants>
          <speciesReference species="num_4E_minus_BP_mod_slash_eIF4E_minus_BP"/>
          <speciesReference species="TOR_Rheb_minus_GTP_clx"/>
        </listOfReactants>
        <listOfProducts>
          <speciesReference species="TOR_Rheb_minus_GTP_clx_slash_TOR_4E_minus_BP_phospho_slash_TOR_4E_minus_BP_phospho_cplx"/>
        </listOfProducts>
        <kineticLaw>
          <notes>
            <body xmlns="http://www.w3.org/1999/xhtml">
		k1*num_4E_minus_BP_mod_slash_eIF4E_minus_BP*TOR_Rheb_minus_GTP_clx-k2*TOR_Rheb_minus_GTP_clx_slash_TOR_4E_minus_BP_phospho_slash_TOR_4E_minus_BP_phospho_cplx
	    </body>
          </notes>
          <math xmlns="http://www.w3.org/1998/Math/MathML">
            <apply>
              <minus/>
              <apply>
                <times/>
                <ci> k1 </ci>
                <ci> num_4E_minus_BP_mod_slash_eIF4E_minus_BP </ci>
                <ci> TOR_Rheb_minus_GTP_clx </ci>
              </apply>
              <apply>
                <times/>
                <ci> k2 </ci>
                <ci> TOR_Rheb_minus_GTP_clx_slash_TOR_4E_minus_BP_phospho_slash_TOR_4E_minus_BP_phospho_cplx </ci>
              </apply>
            </apply>
          </math>
          <listOfParameters>
            <parameter id="k1" value="2.77776e-12" units="vol_uMINVsecINV"/>
            <parameter id="k2" value="4e-12" units="vol_secINV"/>
          </listOfParameters>
        </kineticLaw>
      </reaction>
      <reaction id="TOR_Rheb_minus_GTP_clx_slash_TOR_4E_minus_BP_phospho_2" reversible="false">
        <listOfReactants>
          <speciesReference species="TOR_Rheb_minus_GTP_clx_slash_TOR_4E_minus_BP_phospho_slash_TOR_4E_minus_BP_phospho_cplx"/>
        </listOfReactants>
        <listOfProducts>
          <speciesReference species="num_4E_minus_BP_mod_slash_eIF4E_minus_BP_thr37_46"/>
          <speciesReference species="TOR_Rheb_minus_GTP_clx"/>
        </listOfProducts>
        <kineticLaw>
          <notes>
            <body xmlns="http://www.w3.org/1999/xhtml">
		k3*TOR_Rheb_minus_GTP_clx_slash_TOR_4E_minus_BP_phospho_slash_TOR_4E_minus_BP_phospho_cplx
	    </body>
          </notes>
          <math xmlns="http://www.w3.org/1998/Math/MathML">
            <apply>
              <times/>
              <ci> k3 </ci>
              <ci> TOR_Rheb_minus_GTP_clx_slash_TOR_4E_minus_BP_phospho_slash_TOR_4E_minus_BP_phospho_cplx </ci>
            </apply>
          </math>
          <listOfParameters>
            <parameter id="k3" value="1e-12" units="vol_secINV"/>
          </listOfParameters>
        </kineticLaw>
      </reaction>
      <reaction id="TOR_Rheb_minus_GTP_clx_slash_TOR_4E_minus_BP_star_1">
        <listOfReactants>
          <speciesReference species="num_4E_minus_BP_mod_slash_4E_minus_BP"/>
          <speciesReference species="TOR_Rheb_minus_GTP_clx"/>
        </listOfReactants>
        <listOfProducts>
          <speciesReference species="TOR_Rheb_minus_GTP_clx_slash_TOR_4E_minus_BP_star_slash_TOR_4E_minus_BP_star_cplx"/>
        </listOfProducts>
        <kineticLaw>
          <notes>
            <body xmlns="http://www.w3.org/1999/xhtml">
		k1*num_4E_minus_BP_mod_slash_4E_minus_BP*TOR_Rheb_minus_GTP_clx-k2*TOR_Rheb_minus_GTP_clx_slash_TOR_4E_minus_BP_star_slash_TOR_4E_minus_BP_star_cplx
	    </body>
          </notes>
          <math xmlns="http://www.w3.org/1998/Math/MathML">
            <apply>
              <minus/>
              <apply>
                <times/>
                <ci> k1 </ci>
                <ci> num_4E_minus_BP_mod_slash_4E_minus_BP </ci>
                <ci> TOR_Rheb_minus_GTP_clx </ci>
              </apply>
              <apply>
                <times/>
                <ci> k2 </ci>
                <ci> TOR_Rheb_minus_GTP_clx_slash_TOR_4E_minus_BP_star_slash_TOR_4E_minus_BP_star_cplx </ci>
              </apply>
            </apply>
          </math>
          <listOfParameters>
            <parameter id="k1" value="2.77776e-12" units="vol_uMINVsecINV"/>
            <parameter id="k2" value="4e-12" units="vol_secINV"/>
          </listOfParameters>
        </kineticLaw>
      </reaction>
      <reaction id="TOR_Rheb_minus_GTP_clx_slash_TOR_4E_minus_BP_star_2" reversible="false">
        <listOfReactants>
          <speciesReference species="TOR_Rheb_minus_GTP_clx_slash_TOR_4E_minus_BP_star_slash_TOR_4E_minus_BP_star_cplx"/>
        </listOfReactants>
        <listOfProducts>
          <speciesReference species="num_4E_minus_BP_t37_46"/>
          <speciesReference species="TOR_Rheb_minus_GTP_clx"/>
        </listOfProducts>
        <kineticLaw>
          <notes>
            <body xmlns="http://www.w3.org/1999/xhtml">
		k3*TOR_Rheb_minus_GTP_clx_slash_TOR_4E_minus_BP_star_slash_TOR_4E_minus_BP_star_cplx
	    </body>
          </notes>
          <math xmlns="http://www.w3.org/1998/Math/MathML">
            <apply>
              <times/>
              <ci> k3 </ci>
              <ci> TOR_Rheb_minus_GTP_clx_slash_TOR_4E_minus_BP_star_slash_TOR_4E_minus_BP_star_cplx </ci>
            </apply>
          </math>
          <listOfParameters>
            <parameter id="k3" value="1e-12" units="vol_secINV"/>
          </listOfParameters>
        </kineticLaw>
      </reaction>
      <reaction id="S6Kinase_slash_S6K_thr_minus_412_slash_S6_phos_1">
        <listOfReactants>
          <speciesReference species="S6Kinase_slash_40S_inact"/>
          <speciesReference species="S6Kinase_slash_S6K_thr_minus_412"/>
        </listOfReactants>
        <listOfProducts>
          <speciesReference species="S6Kinase_slash_S6K_thr_minus_412_slash_S6_phos_slash_S6_phos_cplx"/>
        </listOfProducts>
        <kineticLaw>
          <notes>
            <body xmlns="http://www.w3.org/1999/xhtml">
		k1*S6Kinase_slash_40S_inact*S6Kinase_slash_S6K_thr_minus_412-k2*S6Kinase_slash_S6K_thr_minus_412_slash_S6_phos_slash_S6_phos_cplx
	    </body>
          </notes>
          <math xmlns="http://www.w3.org/1998/Math/MathML">
            <apply>
              <minus/>
              <apply>
                <times/>
                <ci> k1 </ci>
                <ci> S6Kinase_slash_40S_inact </ci>
                <ci> S6Kinase_slash_S6K_thr_minus_412 </ci>
              </apply>
              <apply>
                <times/>
                <ci> k2 </ci>
                <ci> S6Kinase_slash_S6K_thr_minus_412_slash_S6_phos_slash_S6_phos_cplx </ci>
              </apply>
            </apply>
          </math>
          <listOfParameters>
            <parameter id="k1" value="1.999973332e-13" units="vol_uMINVsecINV"/>
            <parameter id="k2" value="3.99986666666667e-14" units="vol_secINV"/>
          </listOfParameters>
        </kineticLaw>
      </reaction>
      <reaction id="S6Kinase_slash_S6K_thr_minus_412_slash_S6_phos_2" reversible="false">
        <listOfReactants>
          <speciesReference species="S6Kinase_slash_S6K_thr_minus_412_slash_S6_phos_slash_S6_phos_cplx"/>
        </listOfReactants>
        <listOfProducts>
          <speciesReference species="num_40S"/>
          <speciesReference species="S6Kinase_slash_S6K_thr_minus_412"/>
        </listOfProducts>
        <kineticLaw>
          <notes>
            <body xmlns="http://www.w3.org/1999/xhtml">
		k3*S6Kinase_slash_S6K_thr_minus_412_slash_S6_phos_slash_S6_phos_cplx
	    </body>
          </notes>
          <math xmlns="http://www.w3.org/1998/Math/MathML">
            <apply>
              <times/>
              <ci> k3 </ci>
              <ci> S6Kinase_slash_S6K_thr_minus_412_slash_S6_phos_slash_S6_phos_cplx </ci>
            </apply>
          </math>
          <listOfParameters>
            <parameter id="k3" value="9.99966666666667e-15" units="vol_secINV"/>
          </listOfParameters>
        </kineticLaw>
      </reaction>
      <reaction id="S6K_thr_minus_252_slash_camkIII_phospho_1">
        <listOfReactants>
          <speciesReference species="CaMKIII"/>
          <speciesReference species="S6K_thr_minus_252"/>
        </listOfReactants>
        <listOfProducts>
          <speciesReference species="S6K_thr_minus_252_slash_camkIII_phospho_slash_camkIII_phospho_cplx"/>
        </listOfProducts>
        <kineticLaw>
          <notes>
            <body xmlns="http://www.w3.org/1999/xhtml">
		k1*CaMKIII*S6K_thr_minus_252-k2*S6K_thr_minus_252_slash_camkIII_phospho_slash_camkIII_phospho_cplx
	    </body>
          </notes>
          <math xmlns="http://www.w3.org/1998/Math/MathML">
            <apply>
              <minus/>
              <apply>
                <times/>
                <ci> k1 </ci>
                <ci> CaMKIII </ci>
                <ci> S6K_thr_minus_252 </ci>
              </apply>
              <apply>
                <times/>
                <ci> k2 </ci>
                <ci> S6K_thr_minus_252_slash_camkIII_phospho_slash_camkIII_phospho_cplx </ci>
              </apply>
            </apply>
          </math>
          <listOfParameters>
            <parameter id="k1" value="4.99998e-12" units="vol_uMINVsecINV"/>
            <parameter id="k2" value="4e-12" units="vol_secINV"/>
          </listOfParameters>
        </kineticLaw>
      </reaction>
      <reaction id="S6K_thr_minus_252_slash_camkIII_phospho_2" reversible="false">
        <listOfReactants>
          <speciesReference species="S6K_thr_minus_252_slash_camkIII_phospho_slash_camkIII_phospho_cplx"/>
        </listOfReactants>
        <listOfProducts>
          <speciesReference species="CaMKIII_star"/>
          <speciesReference species="S6K_thr_minus_252"/>
        </listOfProducts>
        <kineticLaw>
          <notes>
            <body xmlns="http://www.w3.org/1999/xhtml">
		k3*S6K_thr_minus_252_slash_camkIII_phospho_slash_camkIII_phospho_cplx
	    </body>
          </notes>
          <math xmlns="http://www.w3.org/1998/Math/MathML">
            <apply>
              <times/>
              <ci> k3 </ci>
              <ci> S6K_thr_minus_252_slash_camkIII_phospho_slash_camkIII_phospho_cplx </ci>
            </apply>
          </math>
          <listOfParameters>
            <parameter id="k3" value="1e-12" units="vol_secINV"/>
          </listOfParameters>
        </kineticLaw>
      </reaction>
      <reaction id="S6K_thr_minus_252_slash_S6_phospho_1">
        <listOfReactants>
          <speciesReference species="S6Kinase_slash_40S_inact"/>
          <speciesReference species="S6K_thr_minus_252"/>
        </listOfReactants>
        <listOfProducts>
          <speciesReference species="S6K_thr_minus_252_slash_S6_phospho_slash_S6_phospho_cplx"/>
        </listOfProducts>
        <kineticLaw>
          <notes>
            <body xmlns="http://www.w3.org/1999/xhtml">
		k1*S6Kinase_slash_40S_inact*S6K_thr_minus_252-k2*S6K_thr_minus_252_slash_S6_phospho_slash_S6_phospho_cplx
	    </body>
          </notes>
          <math xmlns="http://www.w3.org/1998/Math/MathML">
            <apply>
              <minus/>
              <apply>
                <times/>
                <ci> k1 </ci>
                <ci> S6Kinase_slash_40S_inact </ci>
                <ci> S6K_thr_minus_252 </ci>
              </apply>
              <apply>
                <times/>
                <ci> k2 </ci>
                <ci> S6K_thr_minus_252_slash_S6_phospho_slash_S6_phospho_cplx </ci>
              </apply>
            </apply>
          </math>
          <listOfParameters>
            <parameter id="k1" value="1.99998e-12" units="vol_uMINVsecINV"/>
            <parameter id="k2" value="4e-13" units="vol_secINV"/>
          </listOfParameters>
        </kineticLaw>
      </reaction>
      <reaction id="S6K_thr_minus_252_slash_S6_phospho_2" reversible="false">
        <listOfReactants>
          <speciesReference species="S6K_thr_minus_252_slash_S6_phospho_slash_S6_phospho_cplx"/>
        </listOfReactants>
        <listOfProducts>
          <speciesReference species="num_40S"/>
          <speciesReference species="S6K_thr_minus_252"/>
        </listOfProducts>
        <kineticLaw>
          <notes>
            <body xmlns="http://www.w3.org/1999/xhtml">
		k3*S6K_thr_minus_252_slash_S6_phospho_slash_S6_phospho_cplx
	    </body>
          </notes>
          <math xmlns="http://www.w3.org/1998/Math/MathML">
            <apply>
              <times/>
              <ci> k3 </ci>
              <ci> S6K_thr_minus_252_slash_S6_phospho_slash_S6_phospho_cplx </ci>
            </apply>
          </math>
          <listOfParameters>
            <parameter id="k3" value="1e-13" units="vol_secINV"/>
          </listOfParameters>
        </kineticLaw>
      </reaction>
      <reaction id="CaMKIII_CaM_minus_Ca4_slash_phospho_1">
        <listOfReactants>
          <speciesReference species="eEF2"/>
          <speciesReference species="CaMKIII_CaM_minus_Ca4"/>
        </listOfReactants>
        <listOfProducts>
          <speciesReference species="CaMKIII_CaM_minus_Ca4_slash_phospho_slash_phospho_cplx"/>
        </listOfProducts>
        <kineticLaw>
          <notes>
            <body xmlns="http://www.w3.org/1999/xhtml">
		k1*eEF2*CaMKIII_CaM_minus_Ca4-k2*CaMKIII_CaM_minus_Ca4_slash_phospho_slash_phospho_cplx
	    </body>
          </notes>
          <math xmlns="http://www.w3.org/1998/Math/MathML">
            <apply>
              <minus/>
              <apply>
                <times/>
                <ci> k1 </ci>
                <ci> eEF2 </ci>
                <ci> CaMKIII_CaM_minus_Ca4 </ci>
              </apply>
              <apply>
                <times/>
                <ci> k2 </ci>
                <ci> CaMKIII_CaM_minus_Ca4_slash_phospho_slash_phospho_cplx </ci>
              </apply>
            </apply>
          </math>
          <listOfParameters>
            <parameter id="k1" value="2.50002e-11" units="vol_uMINVsecINV"/>
            <parameter id="k2" value="4e-11" units="vol_secINV"/>
          </listOfParameters>
        </kineticLaw>
      </reaction>
      <reaction id="CaMKIII_CaM_minus_Ca4_slash_phospho_2" reversible="false">
        <listOfReactants>
          <speciesReference species="CaMKIII_CaM_minus_Ca4_slash_phospho_slash_phospho_cplx"/>
        </listOfReactants>
        <listOfProducts>
          <speciesReference species="eEFthr_minus_56"/>
          <speciesReference species="CaMKIII_CaM_minus_Ca4"/>
        </listOfProducts>
        <kineticLaw>
          <notes>
            <body xmlns="http://www.w3.org/1999/xhtml">
		k3*CaMKIII_CaM_minus_Ca4_slash_phospho_slash_phospho_cplx
	    </body>
          </notes>
          <math xmlns="http://www.w3.org/1998/Math/MathML">
            <apply>
              <times/>
              <ci> k3 </ci>
              <ci> CaMKIII_CaM_minus_Ca4_slash_phospho_slash_phospho_cplx </ci>
            </apply>
          </math>
          <listOfParameters>
            <parameter id="k3" value="1e-11" units="vol_secINV"/>
          </listOfParameters>
        </kineticLaw>
      </reaction>
      <reaction id="CaMKIII_basal_slash_eEF2thr56_basal_1">
        <listOfReactants>
          <speciesReference species="eEF2"/>
          <speciesReference species="CaMKIII_basal"/>
        </listOfReactants>
        <listOfProducts>
          <speciesReference species="CaMKIII_basal_slash_eEF2thr56_basal_slash_eEF2thr56_basal_cplx"/>
        </listOfProducts>
        <kineticLaw>
          <notes>
            <body xmlns="http://www.w3.org/1999/xhtml">
		k1*eEF2*CaMKIII_basal-k2*CaMKIII_basal_slash_eEF2thr56_basal_slash_eEF2thr56_basal_cplx
	    </body>
          </notes>
          <math xmlns="http://www.w3.org/1998/Math/MathML">
            <apply>
              <minus/>
              <apply>
                <times/>
                <ci> k1 </ci>
                <ci> eEF2 </ci>
                <ci> CaMKIII_basal </ci>
              </apply>
              <apply>
                <times/>
                <ci> k2 </ci>
                <ci> CaMKIII_basal_slash_eEF2thr56_basal_slash_eEF2thr56_basal_cplx </ci>
              </apply>
            </apply>
          </math>
          <listOfParameters>
            <parameter id="k1" value="2.50002e-11" units="vol_uMINVsecINV"/>
            <parameter id="k2" value="4e-11" units="vol_secINV"/>
          </listOfParameters>
        </kineticLaw>
      </reaction>
      <reaction id="CaMKIII_basal_slash_eEF2thr56_basal_2" reversible="false">
        <listOfReactants>
          <speciesReference species="CaMKIII_basal_slash_eEF2thr56_basal_slash_eEF2thr56_basal_cplx"/>
        </listOfReactants>
        <listOfProducts>
          <speciesReference species="eEFthr_minus_56"/>
          <speciesReference species="CaMKIII_basal"/>
        </listOfProducts>
        <kineticLaw>
          <notes>
            <body xmlns="http://www.w3.org/1999/xhtml">
		k3*CaMKIII_basal_slash_eEF2thr56_basal_slash_eEF2thr56_basal_cplx
	    </body>
          </notes>
          <math xmlns="http://www.w3.org/1998/Math/MathML">
            <apply>
              <times/>
              <ci> k3 </ci>
              <ci> CaMKIII_basal_slash_eEF2thr56_basal_slash_eEF2thr56_basal_cplx </ci>
            </apply>
          </math>
          <listOfParameters>
            <parameter id="k3" value="1e-11" units="vol_secINV"/>
          </listOfParameters>
        </kineticLaw>
      </reaction>
      <reaction id="S6K_basal_slash_CaMKIII_basal_1">
        <listOfReactants>
          <speciesReference species="CaMKIII"/>
          <speciesReference species="S6K_basal"/>
        </listOfReactants>
        <listOfProducts>
          <speciesReference species="S6K_basal_slash_CaMKIII_basal_slash_CaMKIII_basal_cplx"/>
        </listOfProducts>
        <kineticLaw>
          <notes>
            <body xmlns="http://www.w3.org/1999/xhtml">
		k1*CaMKIII*S6K_basal-k2*S6K_basal_slash_CaMKIII_basal_slash_CaMKIII_basal_cplx
	    </body>
          </notes>
          <math xmlns="http://www.w3.org/1998/Math/MathML">
            <apply>
              <minus/>
              <apply>
                <times/>
                <ci> k1 </ci>
                <ci> CaMKIII </ci>
                <ci> S6K_basal </ci>
              </apply>
              <apply>
                <times/>
                <ci> k2 </ci>
                <ci> S6K_basal_slash_CaMKIII_basal_slash_CaMKIII_basal_cplx </ci>
              </apply>
            </apply>
          </math>
          <listOfParameters>
            <parameter id="k1" value="5.00052e-11" units="vol_uMINVsecINV"/>
            <parameter id="k2" value="4e-11" units="vol_secINV"/>
          </listOfParameters>
        </kineticLaw>
      </reaction>
      <reaction id="S6K_basal_slash_CaMKIII_basal_2" reversible="false">
        <listOfReactants>
          <speciesReference species="S6K_basal_slash_CaMKIII_basal_slash_CaMKIII_basal_cplx"/>
        </listOfReactants>
        <listOfProducts>
          <speciesReference species="CaMKIII_star"/>
          <speciesReference species="S6K_basal"/>
        </listOfProducts>
        <kineticLaw>
          <notes>
            <body xmlns="http://www.w3.org/1999/xhtml">
		k3*S6K_basal_slash_CaMKIII_basal_slash_CaMKIII_basal_cplx
	    </body>
          </notes>
          <math xmlns="http://www.w3.org/1998/Math/MathML">
            <apply>
              <times/>
              <ci> k3 </ci>
              <ci> S6K_basal_slash_CaMKIII_basal_slash_CaMKIII_basal_cplx </ci>
            </apply>
          </math>
          <listOfParameters>
            <parameter id="k3" value="1e-11" units="vol_secINV"/>
          </listOfParameters>
        </kineticLaw>
      </reaction>
      <reaction id="Translation_clx_slash_pro_syn_1">
        <listOfReactants>
          <speciesReference species="AA"/>
          <speciesReference species="Translation_clx"/>
        </listOfReactants>
        <listOfProducts>
          <speciesReference species="Translation_clx_slash_pro_syn_slash_pro_syn_cplx"/>
        </listOfProducts>
        <kineticLaw>
          <notes>
            <body xmlns="http://www.w3.org/1999/xhtml">
		k1*AA*Translation_clx-k2*Translation_clx_slash_pro_syn_slash_pro_syn_cplx
	    </body>
          </notes>
          <math xmlns="http://www.w3.org/1998/Math/MathML">
            <apply>
              <minus/>
              <apply>
                <times/>
                <ci> k1 </ci>
                <ci> AA </ci>
                <ci> Translation_clx </ci>
              </apply>
              <apply>
                <times/>
                <ci> k2 </ci>
                <ci> Translation_clx_slash_pro_syn_slash_pro_syn_cplx </ci>
              </apply>
            </apply>
          </math>
          <listOfParameters>
            <parameter id="k1" value="1.81824e-12" units="vol_uMINVsecINV"/>
            <parameter id="k2" value="8e-14" units="vol_secINV"/>
          </listOfParameters>
        </kineticLaw>
      </reaction>
      <reaction id="Translation_clx_slash_pro_syn_2" reversible="false">
        <listOfReactants>
          <speciesReference species="Translation_clx_slash_pro_syn_slash_pro_syn_cplx"/>
        </listOfReactants>
        <listOfProducts>
          <speciesReference species="peptide"/>
          <speciesReference species="Translation_clx"/>
        </listOfProducts>
        <kineticLaw>
          <notes>
            <body xmlns="http://www.w3.org/1999/xhtml">
		k3*Translation_clx_slash_pro_syn_slash_pro_syn_cplx
	    </body>
          </notes>
          <math xmlns="http://www.w3.org/1998/Math/MathML">
            <apply>
              <times/>
              <ci> k3 </ci>
              <ci> Translation_clx_slash_pro_syn_slash_pro_syn_cplx </ci>
            </apply>
          </math>
          <listOfParameters>
            <parameter id="k3" value="2e-14" units="vol_secINV"/>
          </listOfParameters>
        </kineticLaw>
      </reaction>
      <reaction id="Translation_clx_slash_rad_pro_syn_1">
        <listOfReactants>
          <speciesReference species="rad_AA"/>
          <speciesReference species="Translation_clx"/>
        </listOfReactants>
        <listOfProducts>
          <speciesReference species="Translation_clx_slash_rad_pro_syn_slash_rad_pro_syn_cplx"/>
        </listOfProducts>
        <kineticLaw>
          <notes>
            <body xmlns="http://www.w3.org/1999/xhtml">
		k1*rad_AA*Translation_clx-k2*Translation_clx_slash_rad_pro_syn_slash_rad_pro_syn_cplx
	    </body>
          </notes>
          <math xmlns="http://www.w3.org/1998/Math/MathML">
            <apply>
              <minus/>
              <apply>
                <times/>
                <ci> k1 </ci>
                <ci> rad_AA </ci>
                <ci> Translation_clx </ci>
              </apply>
              <apply>
                <times/>
                <ci> k2 </ci>
                <ci> Translation_clx_slash_rad_pro_syn_slash_rad_pro_syn_cplx </ci>
              </apply>
            </apply>
          </math>
          <listOfParameters>
            <parameter id="k1" value="1.66668e-12" units="vol_uMINVsecINV"/>
            <parameter id="k2" value="8e-14" units="vol_secINV"/>
          </listOfParameters>
        </kineticLaw>
      </reaction>
      <reaction id="Translation_clx_slash_rad_pro_syn_2" reversible="false">
        <listOfReactants>
          <speciesReference species="Translation_clx_slash_rad_pro_syn_slash_rad_pro_syn_cplx"/>
        </listOfReactants>
        <listOfProducts>
          <speciesReference species="rad_peptide"/>
          <speciesReference species="Translation_clx"/>
        </listOfProducts>
        <kineticLaw>
          <notes>
            <body xmlns="http://www.w3.org/1999/xhtml">
		k3*Translation_clx_slash_rad_pro_syn_slash_rad_pro_syn_cplx
	    </body>
          </notes>
          <math xmlns="http://www.w3.org/1998/Math/MathML">
            <apply>
              <times/>
              <ci> k3 </ci>
              <ci> Translation_clx_slash_rad_pro_syn_slash_rad_pro_syn_cplx </ci>
            </apply>
          </math>
          <listOfParameters>
            <parameter id="k3" value="2e-14" units="vol_secINV"/>
          </listOfParameters>
        </kineticLaw>
      </reaction>
      <reaction id="MAPK_star_slash_cluster_phospho_S6K_1">
        <listOfReactants>
          <speciesReference species="S6Kinase_slash_S6K"/>
          <speciesReference species="MAPK_star"/>
        </listOfReactants>
        <listOfProducts>
          <speciesReference species="MAPK_star_slash_cluster_phospho_S6K_slash_cluster_phospho_S6K_cplx"/>
        </listOfProducts>
        <kineticLaw>
          <notes>
            <body xmlns="http://www.w3.org/1999/xhtml">
		k1*S6Kinase_slash_S6K*MAPK_star-k2*MAPK_star_slash_cluster_phospho_S6K_slash_cluster_phospho_S6K_cplx
	    </body>
          </notes>
          <math xmlns="http://www.w3.org/1998/Math/MathML">
            <apply>
              <minus/>
              <apply>
                <times/>
                <ci> k1 </ci>
                <ci> S6Kinase_slash_S6K </ci>
                <ci> MAPK_star </ci>
              </apply>
              <apply>
                <times/>
                <ci> k2 </ci>
                <ci> MAPK_star_slash_cluster_phospho_S6K_slash_cluster_phospho_S6K_cplx </ci>
              </apply>
            </apply>
          </math>
          <listOfParameters>
            <parameter id="k1" value="2.8902e-13" units="vol_uMINVsecINV"/>
            <parameter id="k2" value="4e-12" units="vol_secINV"/>
          </listOfParameters>
        </kineticLaw>
      </reaction>
      <reaction id="MAPK_star_slash_cluster_phospho_S6K_2" reversible="false">
        <listOfReactants>
          <speciesReference species="MAPK_star_slash_cluster_phospho_S6K_slash_cluster_phospho_S6K_cplx"/>
        </listOfReactants>
        <listOfProducts>
          <speciesReference species="S6Kinase_slash_S6K_star"/>
          <speciesReference species="MAPK_star"/>
        </listOfProducts>
        <kineticLaw>
          <notes>
            <body xmlns="http://www.w3.org/1999/xhtml">
		k3*MAPK_star_slash_cluster_phospho_S6K_slash_cluster_phospho_S6K_cplx
	    </body>
          </notes>
          <math xmlns="http://www.w3.org/1998/Math/MathML">
            <apply>
              <times/>
              <ci> k3 </ci>
              <ci> MAPK_star_slash_cluster_phospho_S6K_slash_cluster_phospho_S6K_cplx </ci>
            </apply>
          </math>
          <listOfParameters>
            <parameter id="k3" value="1e-12" units="vol_secINV"/>
          </listOfParameters>
        </kineticLaw>
      </reaction>
      <reaction id="MAPK_star_slash_MAPK_star_minus_feedback_1">
        <notes>
          <body xmlns="http://www.w3.org/1999/xhtml">
	    Ueki et al JBC 269(22):15756-15761 show the presence of this step, but not the rate consts, which are derived from Sanghera et al JBC 265(1):52-57, 1990, see the deriv in the MAPK_star notes.
          </body>
        </notes>
        <listOfReactants>
          <speciesReference species="MAPK_slash_craf_minus_1_star"/>
          <speciesReference species="MAPK_star"/>
        </listOfReactants>
        <listOfProducts>
          <speciesReference species="MAPK_star_slash_MAPK_star_minus_feedback_slash_MAPK_star_minus_feedback_cplx"/>
        </listOfProducts>
        <kineticLaw>
          <notes>
            <body xmlns="http://www.w3.org/1999/xhtml">
		k1*MAPK_slash_craf_minus_1_star*MAPK_star-k2*MAPK_star_slash_MAPK_star_minus_feedback_slash_MAPK_star_minus_feedback_cplx
	    </body>
          </notes>
          <math xmlns="http://www.w3.org/1998/Math/MathML">
            <apply>
              <minus/>
              <apply>
                <times/>
                <ci> k1 </ci>
                <ci> MAPK_slash_craf_minus_1_star </ci>
                <ci> MAPK_star </ci>
              </apply>
              <apply>
                <times/>
                <ci> k2 </ci>
                <ci> MAPK_star_slash_MAPK_star_minus_feedback_slash_MAPK_star_minus_feedback_cplx </ci>
              </apply>
            </apply>
          </math>
          <listOfParameters>
            <parameter id="k1" value="1.95e-12" units="vol_uMINVsecINV"/>
            <parameter id="k2" value="4e-11" units="vol_secINV"/>
          </listOfParameters>
        </kineticLaw>
      </reaction>
      <reaction id="MAPK_star_slash_MAPK_star_minus_feedback_2" reversible="false">
        <listOfReactants>
          <speciesReference species="MAPK_star_slash_MAPK_star_minus_feedback_slash_MAPK_star_minus_feedback_cplx"/>
        </listOfReactants>
        <listOfProducts>
          <speciesReference species="MAPK_slash_craf_minus_1_star_star"/>
          <speciesReference species="MAPK_star"/>
        </listOfProducts>
        <kineticLaw>
          <notes>
            <body xmlns="http://www.w3.org/1999/xhtml">
		k3*MAPK_star_slash_MAPK_star_minus_feedback_slash_MAPK_star_minus_feedback_cplx
	    </body>
          </notes>
          <math xmlns="http://www.w3.org/1998/Math/MathML">
            <apply>
              <times/>
              <ci> k3 </ci>
              <ci> MAPK_star_slash_MAPK_star_minus_feedback_slash_MAPK_star_minus_feedback_cplx </ci>
            </apply>
          </math>
          <listOfParameters>
            <parameter id="k3" value="1e-11" units="vol_secINV"/>
          </listOfParameters>
        </kineticLaw>
      </reaction>
      <reaction id="MAPK_star_slash_phosph_Sos_1">
        <notes>
          <body xmlns="http://www.w3.org/1999/xhtml">
	    See Porfiri and McCormick JBC 271:10 pp5871 1996 for the existence of this step. We\'ll take the rates from the ones used for the phosph of Raf by MAPK. Sep 17 1997: The transient activation curve matches better with k1 up by 10 x.
          </body>
        </notes>
        <listOfReactants>
          <speciesReference species="Sos_slash_Sos"/>
          <speciesReference species="MAPK_star"/>
        </listOfReactants>
        <listOfProducts>
          <speciesReference species="MAPK_star_slash_phosph_Sos_slash_phosph_Sos_cplx"/>
        </listOfProducts>
        <kineticLaw>
          <notes>
            <body xmlns="http://www.w3.org/1999/xhtml">
		k1*Sos_slash_Sos*MAPK_star-k2*MAPK_star_slash_phosph_Sos_slash_phosph_Sos_cplx
	    </body>
          </notes>
          <math xmlns="http://www.w3.org/1998/Math/MathML">
            <apply>
              <minus/>
              <apply>
                <times/>
                <ci> k1 </ci>
                <ci> Sos_slash_Sos </ci>
                <ci> MAPK_star </ci>
              </apply>
              <apply>
                <times/>
                <ci> k2 </ci>
                <ci> MAPK_star_slash_phosph_Sos_slash_phosph_Sos_cplx </ci>
              </apply>
            </apply>
          </math>
          <listOfParameters>
            <parameter id="k1" value="1.95e-11" units="vol_uMINVsecINV"/>
            <parameter id="k2" value="4e-11" units="vol_secINV"/>
          </listOfParameters>
        </kineticLaw>
      </reaction>
      <reaction id="MAPK_star_slash_phosph_Sos_2" reversible="false">
        <listOfReactants>
          <speciesReference species="MAPK_star_slash_phosph_Sos_slash_phosph_Sos_cplx"/>
        </listOfReactants>
        <listOfProducts>
          <speciesReference species="Sos_slash_Sos_star"/>
          <speciesReference species="MAPK_star"/>
        </listOfProducts>
        <kineticLaw>
          <notes>
            <body xmlns="http://www.w3.org/1999/xhtml">
		k3*MAPK_star_slash_phosph_Sos_slash_phosph_Sos_cplx
	    </body>
          </notes>
          <math xmlns="http://www.w3.org/1998/Math/MathML">
            <apply>
              <times/>
              <ci> k3 </ci>
              <ci> MAPK_star_slash_phosph_Sos_slash_phosph_Sos_cplx </ci>
            </apply>
          </math>
          <listOfParameters>
            <parameter id="k3" value="1e-11" units="vol_secINV"/>
          </listOfParameters>
        </kineticLaw>
      </reaction>
      <reaction id="MAPK_star_slash_MAPK_4E_minus_BP_star_star_1">
        <listOfReactants>
          <speciesReference species="num_4E_minus_BP_t37_46"/>
          <speciesReference species="MAPK_star"/>
        </listOfReactants>
        <listOfProducts>
          <speciesReference species="MAPK_star_slash_MAPK_4E_minus_BP_star_star_slash_MAPK_4E_minus_BP_star_star_cplx"/>
        </listOfProducts>
        <kineticLaw>
          <notes>
            <body xmlns="http://www.w3.org/1999/xhtml">
		k1*num_4E_minus_BP_t37_46*MAPK_star-k2*MAPK_star_slash_MAPK_4E_minus_BP_star_star_slash_MAPK_4E_minus_BP_star_star_cplx
	    </body>
          </notes>
          <math xmlns="http://www.w3.org/1998/Math/MathML">
            <apply>
              <minus/>
              <apply>
                <times/>
                <ci> k1 </ci>
                <ci> num_4E_minus_BP_t37_46 </ci>
                <ci> MAPK_star </ci>
              </apply>
              <apply>
                <times/>
                <ci> k2 </ci>
                <ci> MAPK_star_slash_MAPK_4E_minus_BP_star_star_slash_MAPK_4E_minus_BP_star_star_cplx </ci>
              </apply>
            </apply>
          </math>
          <listOfParameters>
            <parameter id="k1" value="4.46928e-14" units="vol_uMINVsecINV"/>
            <parameter id="k2" value="6.4e-13" units="vol_secINV"/>
          </listOfParameters>
        </kineticLaw>
      </reaction>
      <reaction id="MAPK_star_slash_MAPK_4E_minus_BP_star_star_2" reversible="false">
        <listOfReactants>
          <speciesReference species="MAPK_star_slash_MAPK_4E_minus_BP_star_star_slash_MAPK_4E_minus_BP_star_star_cplx"/>
        </listOfReactants>
        <listOfProducts>
          <speciesReference species="num_4E_minus_BP_mod_slash_4E_minus_BP_thr37_46_s65"/>
          <speciesReference species="MAPK_star"/>
        </listOfProducts>
        <kineticLaw>
          <notes>
            <body xmlns="http://www.w3.org/1999/xhtml">
		k3*MAPK_star_slash_MAPK_4E_minus_BP_star_star_slash_MAPK_4E_minus_BP_star_star_cplx
	    </body>
          </notes>
          <math xmlns="http://www.w3.org/1998/Math/MathML">
            <apply>
              <times/>
              <ci> k3 </ci>
              <ci> MAPK_star_slash_MAPK_4E_minus_BP_star_star_slash_MAPK_4E_minus_BP_star_star_cplx </ci>
            </apply>
          </math>
          <listOfParameters>
            <parameter id="k3" value="1.6e-13" units="vol_secINV"/>
          </listOfParameters>
        </kineticLaw>
      </reaction>
      <reaction id="MAPK_star_slash_MAPK_4E_minus_BP_phospho_1">
        <listOfReactants>
          <speciesReference species="num_4E_minus_BP_mod_slash_eIF4E_minus_BP_thr37_46"/>
          <speciesReference species="MAPK_star"/>
        </listOfReactants>
        <listOfProducts>
          <speciesReference species="MAPK_star_slash_MAPK_4E_minus_BP_phospho_slash_MAPK_4E_minus_BP_phospho_cplx"/>
        </listOfProducts>
        <kineticLaw>
          <notes>
            <body xmlns="http://www.w3.org/1999/xhtml">
		k1*num_4E_minus_BP_mod_slash_eIF4E_minus_BP_thr37_46*MAPK_star-k2*MAPK_star_slash_MAPK_4E_minus_BP_phospho_slash_MAPK_4E_minus_BP_phospho_cplx
	    </body>
          </notes>
          <math xmlns="http://www.w3.org/1998/Math/MathML">
            <apply>
              <minus/>
              <apply>
                <times/>
                <ci> k1 </ci>
                <ci> num_4E_minus_BP_mod_slash_eIF4E_minus_BP_thr37_46 </ci>
                <ci> MAPK_star </ci>
              </apply>
              <apply>
                <times/>
                <ci> k2 </ci>
                <ci> MAPK_star_slash_MAPK_4E_minus_BP_phospho_slash_MAPK_4E_minus_BP_phospho_cplx </ci>
              </apply>
            </apply>
          </math>
          <listOfParameters>
            <parameter id="k1" value="4.46928e-14" units="vol_uMINVsecINV"/>
            <parameter id="k2" value="6.4e-13" units="vol_secINV"/>
          </listOfParameters>
        </kineticLaw>
      </reaction>
      <reaction id="MAPK_star_slash_MAPK_4E_minus_BP_phospho_2" reversible="false">
        <listOfReactants>
          <speciesReference species="MAPK_star_slash_MAPK_4E_minus_BP_phospho_slash_MAPK_4E_minus_BP_phospho_cplx"/>
        </listOfReactants>
        <listOfProducts>
          <speciesReference species="num_4E_minus_BP_mod_slash_eIF4E_4E_minus_BP_t37_46_s65"/>
          <speciesReference species="MAPK_star"/>
        </listOfProducts>
        <kineticLaw>
          <notes>
            <body xmlns="http://www.w3.org/1999/xhtml">
		k3*MAPK_star_slash_MAPK_4E_minus_BP_phospho_slash_MAPK_4E_minus_BP_phospho_cplx
	    </body>
          </notes>
          <math xmlns="http://www.w3.org/1998/Math/MathML">
            <apply>
              <times/>
              <ci> k3 </ci>
              <ci> MAPK_star_slash_MAPK_4E_minus_BP_phospho_slash_MAPK_4E_minus_BP_phospho_cplx </ci>
            </apply>
          </math>
          <listOfParameters>
            <parameter id="k3" value="1.6e-13" units="vol_secINV"/>
          </listOfParameters>
        </kineticLaw>
      </reaction>
      <reaction id="PKC_minus_active_slash_PKC_minus_act_minus_raf_1">
        <notes>
          <body xmlns="http://www.w3.org/1999/xhtml">
	    Rate consts from Chen et al Biochem 32, 1032 (1993) k3 = k2 = 4 k1 = 9e-5 recalculated gives 1.666e-5, which is not very different. Looks like k3 is rate-limiting in this case: there is a huge amount of craf locked up in the enz complex. Let us assume a 10x higher Km, ie, lower affinity. k1 drops by 10x. Also changed k2 to 4x k3. Lowerd k1 to 1e-6 to balance 10X DAG sensitivity of PKC
          </body>
        </notes>
        <listOfReactants>
          <speciesReference species="MAPK_slash_craf_minus_1"/>
          <speciesReference species="PKC_minus_active"/>
        </listOfReactants>
        <listOfProducts>
          <speciesReference species="PKC_minus_active_slash_PKC_minus_act_minus_raf_slash_PKC_minus_act_minus_raf_cplx"/>
        </listOfProducts>
        <kineticLaw>
          <notes>
            <body xmlns="http://www.w3.org/1999/xhtml">
		k1*MAPK_slash_craf_minus_1*PKC_minus_active-k2*PKC_minus_active_slash_PKC_minus_act_minus_raf_slash_PKC_minus_act_minus_raf_cplx
	    </body>
          </notes>
          <math xmlns="http://www.w3.org/1998/Math/MathML">
            <apply>
              <minus/>
              <apply>
                <times/>
                <ci> k1 </ci>
                <ci> MAPK_slash_craf_minus_1 </ci>
                <ci> PKC_minus_active </ci>
              </apply>
              <apply>
                <times/>
                <ci> k2 </ci>
                <ci> PKC_minus_active_slash_PKC_minus_act_minus_raf_slash_PKC_minus_act_minus_raf_cplx </ci>
              </apply>
            </apply>
          </math>
          <listOfParameters>
            <parameter id="k1" value="9.9996e-13" units="vol_uMINVsecINV"/>
            <parameter id="k2" value="1.6e-11" units="vol_secINV"/>
          </listOfParameters>
        </kineticLaw>
      </reaction>
      <reaction id="PKC_minus_active_slash_PKC_minus_act_minus_raf_2" reversible="false">
        <listOfReactants>
          <speciesReference species="PKC_minus_active_slash_PKC_minus_act_minus_raf_slash_PKC_minus_act_minus_raf_cplx"/>
        </listOfReactants>
        <listOfProducts>
          <speciesReference species="MAPK_slash_craf_minus_1_star"/>
          <speciesReference species="PKC_minus_active"/>
        </listOfProducts>
        <kineticLaw>
          <notes>
            <body xmlns="http://www.w3.org/1999/xhtml">
		k3*PKC_minus_active_slash_PKC_minus_act_minus_raf_slash_PKC_minus_act_minus_raf_cplx
	    </body>
          </notes>
          <math xmlns="http://www.w3.org/1998/Math/MathML">
            <apply>
              <times/>
              <ci> k3 </ci>
              <ci> PKC_minus_active_slash_PKC_minus_act_minus_raf_slash_PKC_minus_act_minus_raf_cplx </ci>
            </apply>
          </math>
          <listOfParameters>
            <parameter id="k3" value="4e-12" units="vol_secINV"/>
          </listOfParameters>
        </kineticLaw>
      </reaction>
      <reaction id="PKC_minus_active_slash_PKC_minus_inact_minus_GAP_1">
        <notes>
          <body xmlns="http://www.w3.org/1999/xhtml">
	    Rate consts copied from PCK-act-raf This reaction inactivates GAP. The idea is from the Boguski and McCormick review.
          </body>
        </notes>
        <listOfReactants>
          <speciesReference species="Ras_slash_GAP"/>
          <speciesReference species="PKC_minus_active"/>
        </listOfReactants>
        <listOfProducts>
          <speciesReference species="PKC_minus_active_slash_PKC_minus_inact_minus_GAP_slash_PKC_minus_inact_minus_GAP_cplx"/>
        </listOfProducts>
        <kineticLaw>
          <notes>
            <body xmlns="http://www.w3.org/1999/xhtml">
		k1*Ras_slash_GAP*PKC_minus_active-k2*PKC_minus_active_slash_PKC_minus_inact_minus_GAP_slash_PKC_minus_inact_minus_GAP_cplx
	    </body>
          </notes>
          <math xmlns="http://www.w3.org/1998/Math/MathML">
            <apply>
              <minus/>
              <apply>
                <times/>
                <ci> k1 </ci>
                <ci> Ras_slash_GAP </ci>
                <ci> PKC_minus_active </ci>
              </apply>
              <apply>
                <times/>
                <ci> k2 </ci>
                <ci> PKC_minus_active_slash_PKC_minus_inact_minus_GAP_slash_PKC_minus_inact_minus_GAP_cplx </ci>
              </apply>
            </apply>
          </math>
          <listOfParameters>
            <parameter id="k1" value="6e-12" units="vol_uMINVsecINV"/>
            <parameter id="k2" value="1.6e-11" units="vol_secINV"/>
          </listOfParameters>
        </kineticLaw>
      </reaction>
      <reaction id="PKC_minus_active_slash_PKC_minus_inact_minus_GAP_2" reversible="false">
        <listOfReactants>
          <speciesReference species="PKC_minus_active_slash_PKC_minus_inact_minus_GAP_slash_PKC_minus_inact_minus_GAP_cplx"/>
        </listOfReactants>
        <listOfProducts>
          <speciesReference species="Ras_slash_GAP_star"/>
          <speciesReference species="PKC_minus_active"/>
        </listOfProducts>
        <kineticLaw>
          <notes>
            <body xmlns="http://www.w3.org/1999/xhtml">
		k3*PKC_minus_active_slash_PKC_minus_inact_minus_GAP_slash_PKC_minus_inact_minus_GAP_cplx
	    </body>
          </notes>
          <math xmlns="http://www.w3.org/1998/Math/MathML">
            <apply>
              <times/>
              <ci> k3 </ci>
              <ci> PKC_minus_active_slash_PKC_minus_inact_minus_GAP_slash_PKC_minus_inact_minus_GAP_cplx </ci>
            </apply>
          </math>
          <listOfParameters>
            <parameter id="k3" value="4e-12" units="vol_secINV"/>
          </listOfParameters>
        </kineticLaw>
      </reaction>
      <reaction id="PKC_minus_active_slash_PKC_minus_act_minus_GEF_1">
        <notes>
          <body xmlns="http://www.w3.org/1999/xhtml">
	    Rate consts from PKC-act-raf. This reaction activates GEF. It can lead to at least 2X stim of ras, and a 2X stim of MAPK over and above that obtained via direct phosph of c-raf. Note that it is a push-pull reaction, and there is also a contribution through the phosphorylation and inactivation of GAPs. The original PKC-act-raf rate consts are too fast. We lower K1 by 10 X
          </body>
        </notes>
        <listOfReactants>
          <speciesReference species="Ras_slash_inact_minus_GEF"/>
          <speciesReference species="PKC_minus_active"/>
        </listOfReactants>
        <listOfProducts>
          <speciesReference species="PKC_minus_active_slash_PKC_minus_act_minus_GEF_slash_PKC_minus_act_minus_GEF_cplx"/>
        </listOfProducts>
        <kineticLaw>
          <notes>
            <body xmlns="http://www.w3.org/1999/xhtml">
		k1*Ras_slash_inact_minus_GEF*PKC_minus_active-k2*PKC_minus_active_slash_PKC_minus_act_minus_GEF_slash_PKC_minus_act_minus_GEF_cplx
	    </body>
          </notes>
          <math xmlns="http://www.w3.org/1998/Math/MathML">
            <apply>
              <minus/>
              <apply>
                <times/>
                <ci> k1 </ci>
                <ci> Ras_slash_inact_minus_GEF </ci>
                <ci> PKC_minus_active </ci>
              </apply>
              <apply>
                <times/>
                <ci> k2 </ci>
                <ci> PKC_minus_active_slash_PKC_minus_act_minus_GEF_slash_PKC_minus_act_minus_GEF_cplx </ci>
              </apply>
            </apply>
          </math>
          <listOfParameters>
            <parameter id="k1" value="6e-12" units="vol_uMINVsecINV"/>
            <parameter id="k2" value="1.6e-11" units="vol_secINV"/>
          </listOfParameters>
        </kineticLaw>
      </reaction>
      <reaction id="PKC_minus_active_slash_PKC_minus_act_minus_GEF_2" reversible="false">
        <listOfReactants>
          <speciesReference species="PKC_minus_active_slash_PKC_minus_act_minus_GEF_slash_PKC_minus_act_minus_GEF_cplx"/>
        </listOfReactants>
        <listOfProducts>
          <speciesReference species="Ras_slash_GEF_star"/>
          <speciesReference species="PKC_minus_active"/>
        </listOfProducts>
        <kineticLaw>
          <notes>
            <body xmlns="http://www.w3.org/1999/xhtml">
		k3*PKC_minus_active_slash_PKC_minus_act_minus_GEF_slash_PKC_minus_act_minus_GEF_cplx
	    </body>
          </notes>
          <math xmlns="http://www.w3.org/1998/Math/MathML">
            <apply>
              <times/>
              <ci> k3 </ci>
              <ci> PKC_minus_active_slash_PKC_minus_act_minus_GEF_slash_PKC_minus_act_minus_GEF_cplx </ci>
            </apply>
          </math>
          <listOfParameters>
            <parameter id="k3" value="4e-12" units="vol_secINV"/>
          </listOfParameters>
        </kineticLaw>
      </reaction>
      <reaction id="MAPK_slash_MAPKK_star_slash_MAPKKtyr_1">
        <notes>
          <body xmlns="http://www.w3.org/1999/xhtml">
	    The actual MAPKK is 2 forms from Seger et al JBC 267:20 14373(1992) Vmax = 150nmol/min/mg From Haystead et al FEBS 306(1):17-22 we get Km=46.6nM for at least one of the phosphs. Putting these together: k3=0.15/sec, scale to get k2=0.6. k1=0.75/46.6nM=2.7e-5
          </body>
        </notes>
        <listOfReactants>
          <speciesReference species="MAPK_slash_MAPK"/>
          <speciesReference species="MAPK_slash_MAPKK_star"/>
        </listOfReactants>
        <listOfProducts>
          <speciesReference species="MAPK_slash_MAPKK_star_slash_MAPKKtyr_slash_MAPKKtyr_cplx"/>
        </listOfProducts>
        <kineticLaw>
          <notes>
            <body xmlns="http://www.w3.org/1999/xhtml">
		k1*MAPK_slash_MAPK*MAPK_slash_MAPKK_star-k2*MAPK_slash_MAPKK_star_slash_MAPKKtyr_slash_MAPKKtyr_cplx
	    </body>
          </notes>
          <math xmlns="http://www.w3.org/1998/Math/MathML">
            <apply>
              <minus/>
              <apply>
                <times/>
                <ci> k1 </ci>
                <ci> MAPK_slash_MAPK </ci>
                <ci> MAPK_slash_MAPKK_star </ci>
              </apply>
              <apply>
                <times/>
                <ci> k2 </ci>
                <ci> MAPK_slash_MAPKK_star_slash_MAPKKtyr_slash_MAPKKtyr_cplx </ci>
              </apply>
            </apply>
          </math>
          <listOfParameters>
            <parameter id="k1" value="3.24e-11" units="vol_uMINVsecINV"/>
            <parameter id="k2" value="1.2e-12" units="vol_secINV"/>
          </listOfParameters>
        </kineticLaw>
      </reaction>
      <reaction id="MAPK_slash_MAPKK_star_slash_MAPKKtyr_2" reversible="false">
        <listOfReactants>
          <speciesReference species="MAPK_slash_MAPKK_star_slash_MAPKKtyr_slash_MAPKKtyr_cplx"/>
        </listOfReactants>
        <listOfProducts>
          <speciesReference species="MAPK_slash_MAPK_minus_tyr"/>
          <speciesReference species="MAPK_slash_MAPKK_star"/>
        </listOfProducts>
        <kineticLaw>
          <notes>
            <body xmlns="http://www.w3.org/1999/xhtml">
		k3*MAPK_slash_MAPKK_star_slash_MAPKKtyr_slash_MAPKKtyr_cplx
	    </body>
          </notes>
          <math xmlns="http://www.w3.org/1998/Math/MathML">
            <apply>
              <times/>
              <ci> k3 </ci>
              <ci> MAPK_slash_MAPKK_star_slash_MAPKKtyr_slash_MAPKKtyr_cplx </ci>
            </apply>
          </math>
          <listOfParameters>
            <parameter id="k3" value="3e-13" units="vol_secINV"/>
          </listOfParameters>
        </kineticLaw>
      </reaction>
      <reaction id="MAPK_slash_MAPKK_star_slash_MAPKKthr_1">
        <notes>
          <body xmlns="http://www.w3.org/1999/xhtml">
	    Rate consts same as for MAPKKtyr.
          </body>
        </notes>
        <listOfReactants>
          <speciesReference species="MAPK_slash_MAPK_minus_tyr"/>
          <speciesReference species="MAPK_slash_MAPKK_star"/>
        </listOfReactants>
        <listOfProducts>
          <speciesReference species="MAPK_slash_MAPKK_star_slash_MAPKKthr_slash_MAPKKthr_cplx"/>
        </listOfProducts>
        <kineticLaw>
          <notes>
            <body xmlns="http://www.w3.org/1999/xhtml">
		k1*MAPK_slash_MAPK_minus_tyr*MAPK_slash_MAPKK_star-k2*MAPK_slash_MAPKK_star_slash_MAPKKthr_slash_MAPKKthr_cplx
	    </body>
          </notes>
          <math xmlns="http://www.w3.org/1998/Math/MathML">
            <apply>
              <minus/>
              <apply>
                <times/>
                <ci> k1 </ci>
                <ci> MAPK_slash_MAPK_minus_tyr </ci>
                <ci> MAPK_slash_MAPKK_star </ci>
              </apply>
              <apply>
                <times/>
                <ci> k2 </ci>
                <ci> MAPK_slash_MAPKK_star_slash_MAPKKthr_slash_MAPKKthr_cplx </ci>
              </apply>
            </apply>
          </math>
          <listOfParameters>
            <parameter id="k1" value="3.24e-11" units="vol_uMINVsecINV"/>
            <parameter id="k2" value="1.2e-12" units="vol_secINV"/>
          </listOfParameters>
        </kineticLaw>
      </reaction>
      <reaction id="MAPK_slash_MAPKK_star_slash_MAPKKthr_2" reversible="false">
        <listOfReactants>
          <speciesReference species="MAPK_slash_MAPKK_star_slash_MAPKKthr_slash_MAPKKthr_cplx"/>
        </listOfReactants>
        <listOfProducts>
          <speciesReference species="MAPK_star"/>
          <speciesReference species="MAPK_slash_MAPKK_star"/>
        </listOfProducts>
        <kineticLaw>
          <notes>
            <body xmlns="http://www.w3.org/1999/xhtml">
		k3*MAPK_slash_MAPKK_star_slash_MAPKKthr_slash_MAPKKthr_cplx
	    </body>
          </notes>
          <math xmlns="http://www.w3.org/1998/Math/MathML">
            <apply>
              <times/>
              <ci> k3 </ci>
              <ci> MAPK_slash_MAPKK_star_slash_MAPKKthr_slash_MAPKKthr_cplx </ci>
            </apply>
          </math>
          <listOfParameters>
            <parameter id="k3" value="3e-13" units="vol_secINV"/>
          </listOfParameters>
        </kineticLaw>
      </reaction>
      <reaction id="MAPK_slash_Raf_star_minus_GTP_minus_Ras_slash_Raf_star_minus_GTP_minus_Ras_dot_1_1">
        <notes>
          <body xmlns="http://www.w3.org/1999/xhtml">
	    Kinetics are the same as for the craf-1_star activity, ie., k1=1.1e-6, k2=.42, k3 =0.105 These are based on Force et al PNAS USA 91 1270-1274 1994. These parms cannot reach the observed 4X stim of MAPK. So lets increase the affinity, ie, raise k1 10X to 1.1e-5 Lets take it back down to where it was. Back up to 5X: 5.5e-6
          </body>
        </notes>
        <listOfReactants>
          <speciesReference species="MAPK_slash_MAPKK"/>
          <speciesReference species="MAPK_slash_Raf_star_minus_GTP_minus_Ras"/>
        </listOfReactants>
        <listOfProducts>
          <speciesReference species="MAPK_slash_Raf_star_minus_GTP_minus_Ras_slash_Raf_star_minus_GTP_minus_Ras_dot_1_slash_Raf_star_minus_GTP_minus_Ras_dot_1_cplx"/>
        </listOfProducts>
        <kineticLaw>
          <notes>
            <body xmlns="http://www.w3.org/1999/xhtml">
		k1*MAPK_slash_MAPKK*MAPK_slash_Raf_star_minus_GTP_minus_Ras-k2*MAPK_slash_Raf_star_minus_GTP_minus_Ras_slash_Raf_star_minus_GTP_minus_Ras_dot_1_slash_Raf_star_minus_GTP_minus_Ras_dot_1_cplx
	    </body>
          </notes>
          <math xmlns="http://www.w3.org/1998/Math/MathML">
            <apply>
              <minus/>
              <apply>
                <times/>
                <ci> k1 </ci>
                <ci> MAPK_slash_MAPKK </ci>
                <ci> MAPK_slash_Raf_star_minus_GTP_minus_Ras </ci>
              </apply>
              <apply>
                <times/>
                <ci> k2 </ci>
                <ci> MAPK_slash_Raf_star_minus_GTP_minus_Ras_slash_Raf_star_minus_GTP_minus_Ras_dot_1_slash_Raf_star_minus_GTP_minus_Ras_dot_1_cplx </ci>
              </apply>
            </apply>
          </math>
          <listOfParameters>
            <parameter id="k1" value="9.4284e-12" units="vol_uMINVsecINV"/>
            <parameter id="k2" value="1.2e-12" units="vol_secINV"/>
          </listOfParameters>
        </kineticLaw>
      </reaction>
      <reaction id="MAPK_slash_Raf_star_minus_GTP_minus_Ras_slash_Raf_star_minus_GTP_minus_Ras_dot_1_2" reversible="false">
        <listOfReactants>
          <speciesReference species="MAPK_slash_Raf_star_minus_GTP_minus_Ras_slash_Raf_star_minus_GTP_minus_Ras_dot_1_slash_Raf_star_minus_GTP_minus_Ras_dot_1_cplx"/>
        </listOfReactants>
        <listOfProducts>
          <speciesReference species="MAPK_slash_MAPKK_minus_ser"/>
          <speciesReference species="MAPK_slash_Raf_star_minus_GTP_minus_Ras"/>
        </listOfProducts>
        <kineticLaw>
          <notes>
            <body xmlns="http://www.w3.org/1999/xhtml">
		k3*MAPK_slash_Raf_star_minus_GTP_minus_Ras_slash_Raf_star_minus_GTP_minus_Ras_dot_1_slash_Raf_star_minus_GTP_minus_Ras_dot_1_cplx
	    </body>
          </notes>
          <math xmlns="http://www.w3.org/1998/Math/MathML">
            <apply>
              <times/>
              <ci> k3 </ci>
              <ci> MAPK_slash_Raf_star_minus_GTP_minus_Ras_slash_Raf_star_minus_GTP_minus_Ras_dot_1_slash_Raf_star_minus_GTP_minus_Ras_dot_1_cplx </ci>
            </apply>
          </math>
          <listOfParameters>
            <parameter id="k3" value="3e-13" units="vol_secINV"/>
          </listOfParameters>
        </kineticLaw>
      </reaction>
      <reaction id="MAPK_slash_Raf_star_minus_GTP_minus_Ras_slash_Raf_star_minus_GTP_minus_Ras_dot_2_1">
        <notes>
          <body xmlns="http://www.w3.org/1999/xhtml">
	    Same kinetics as other c-raf activated forms. See Force et al PNAS 91 1270-1274 1994. k1 = 1.1e-6, k2 = .42, k3 = 1.05 raise k1 to 5.5e-6
          </body>
        </notes>
        <listOfReactants>
          <speciesReference species="MAPK_slash_MAPKK_minus_ser"/>
          <speciesReference species="MAPK_slash_Raf_star_minus_GTP_minus_Ras"/>
        </listOfReactants>
        <listOfProducts>
          <speciesReference species="MAPK_slash_Raf_star_minus_GTP_minus_Ras_slash_Raf_star_minus_GTP_minus_Ras_dot_2_slash_Raf_star_minus_GTP_minus_Ras_dot_2_cplx"/>
        </listOfProducts>
        <kineticLaw>
          <notes>
            <body xmlns="http://www.w3.org/1999/xhtml">
		k1*MAPK_slash_MAPKK_minus_ser*MAPK_slash_Raf_star_minus_GTP_minus_Ras-k2*MAPK_slash_Raf_star_minus_GTP_minus_Ras_slash_Raf_star_minus_GTP_minus_Ras_dot_2_slash_Raf_star_minus_GTP_minus_Ras_dot_2_cplx
	    </body>
          </notes>
          <math xmlns="http://www.w3.org/1998/Math/MathML">
            <apply>
              <minus/>
              <apply>
                <times/>
                <ci> k1 </ci>
                <ci> MAPK_slash_MAPKK_minus_ser </ci>
                <ci> MAPK_slash_Raf_star_minus_GTP_minus_Ras </ci>
              </apply>
              <apply>
                <times/>
                <ci> k2 </ci>
                <ci> MAPK_slash_Raf_star_minus_GTP_minus_Ras_slash_Raf_star_minus_GTP_minus_Ras_dot_2_slash_Raf_star_minus_GTP_minus_Ras_dot_2_cplx </ci>
              </apply>
            </apply>
          </math>
          <listOfParameters>
            <parameter id="k1" value="9.4284e-12" units="vol_uMINVsecINV"/>
            <parameter id="k2" value="1.2e-12" units="vol_secINV"/>
          </listOfParameters>
        </kineticLaw>
      </reaction>
      <reaction id="MAPK_slash_Raf_star_minus_GTP_minus_Ras_slash_Raf_star_minus_GTP_minus_Ras_dot_2_2" reversible="false">
        <listOfReactants>
          <speciesReference species="MAPK_slash_Raf_star_minus_GTP_minus_Ras_slash_Raf_star_minus_GTP_minus_Ras_dot_2_slash_Raf_star_minus_GTP_minus_Ras_dot_2_cplx"/>
        </listOfReactants>
        <listOfProducts>
          <speciesReference species="MAPK_slash_MAPKK_star"/>
          <speciesReference species="MAPK_slash_Raf_star_minus_GTP_minus_Ras"/>
        </listOfProducts>
        <kineticLaw>
          <notes>
            <body xmlns="http://www.w3.org/1999/xhtml">
		k3*MAPK_slash_Raf_star_minus_GTP_minus_Ras_slash_Raf_star_minus_GTP_minus_Ras_dot_2_slash_Raf_star_minus_GTP_minus_Ras_dot_2_cplx
	    </body>
          </notes>
          <math xmlns="http://www.w3.org/1998/Math/MathML">
            <apply>
              <times/>
              <ci> k3 </ci>
              <ci> MAPK_slash_Raf_star_minus_GTP_minus_Ras_slash_Raf_star_minus_GTP_minus_Ras_dot_2_slash_Raf_star_minus_GTP_minus_Ras_dot_2_cplx </ci>
            </apply>
          </math>
          <listOfParameters>
            <parameter id="k3" value="3e-13" units="vol_secINV"/>
          </listOfParameters>
        </kineticLaw>
      </reaction>
      <reaction id="MKP_minus_1_slash_MKP1_minus_tyr_minus_deph_1">
        <notes>
          <body xmlns="http://www.w3.org/1999/xhtml">
	    The original kinetics have been modified to obey the k2 = 4 * k3 rule, while keeping kcat and Km fixed. As noted in the NOTES, the only constraining data point is the time course of MAPK dephosphorylation, which this model satisfies. It would be nice to have more accurate estimates of rate consts and MKP-1 levels from the literature. Effective Km : 67 nM kcat = 1.43 umol/min/mg
          </body>
        </notes>
        <listOfReactants>
          <speciesReference species="MAPK_slash_MAPK_minus_tyr"/>
          <speciesReference species="MKP_minus_1"/>
        </listOfReactants>
        <listOfProducts>
          <speciesReference species="MKP_minus_1_slash_MKP1_minus_tyr_minus_deph_slash_MKP1_minus_tyr_minus_deph_cplx"/>
        </listOfProducts>
        <kineticLaw>
          <notes>
            <body xmlns="http://www.w3.org/1999/xhtml">
		k1*MAPK_slash_MAPK_minus_tyr*MKP_minus_1-k2*MKP_minus_1_slash_MKP1_minus_tyr_minus_deph_slash_MKP1_minus_tyr_minus_deph_cplx
	    </body>
          </notes>
          <math xmlns="http://www.w3.org/1998/Math/MathML">
            <apply>
              <minus/>
              <apply>
                <times/>
                <ci> k1 </ci>
                <ci> MAPK_slash_MAPK_minus_tyr </ci>
                <ci> MKP_minus_1 </ci>
              </apply>
              <apply>
                <times/>
                <ci> k2 </ci>
                <ci> MKP_minus_1_slash_MKP1_minus_tyr_minus_deph_slash_MKP1_minus_tyr_minus_deph_cplx </ci>
              </apply>
            </apply>
          </math>
          <listOfParameters>
            <parameter id="k1" value="2.85714e-12" units="vol_uMINVsecINV"/>
            <parameter id="k2" value="1.6e-11" units="vol_secINV"/>
          </listOfParameters>
        </kineticLaw>
      </reaction>
      <reaction id="MKP_minus_1_slash_MKP1_minus_tyr_minus_deph_2" reversible="false">
        <listOfReactants>
          <speciesReference species="MKP_minus_1_slash_MKP1_minus_tyr_minus_deph_slash_MKP1_minus_tyr_minus_deph_cplx"/>
        </listOfReactants>
        <listOfProducts>
          <speciesReference species="MAPK_slash_MAPK"/>
          <speciesReference species="MKP_minus_1"/>
        </listOfProducts>
        <kineticLaw>
          <notes>
            <body xmlns="http://www.w3.org/1999/xhtml">
		k3*MKP_minus_1_slash_MKP1_minus_tyr_minus_deph_slash_MKP1_minus_tyr_minus_deph_cplx
	    </body>
          </notes>
          <math xmlns="http://www.w3.org/1998/Math/MathML">
            <apply>
              <times/>
              <ci> k3 </ci>
              <ci> MKP_minus_1_slash_MKP1_minus_tyr_minus_deph_slash_MKP1_minus_tyr_minus_deph_cplx </ci>
            </apply>
          </math>
          <listOfParameters>
            <parameter id="k3" value="4e-12" units="vol_secINV"/>
          </listOfParameters>
        </kineticLaw>
      </reaction>
      <reaction id="MKP_minus_1_slash_MKP1_minus_thr_minus_deph_1">
        <notes>
          <body xmlns="http://www.w3.org/1999/xhtml">
	    See MKP1-tyr-deph
          </body>
        </notes>
        <listOfReactants>
          <speciesReference species="MAPK_star"/>
          <speciesReference species="MKP_minus_1"/>
        </listOfReactants>
        <listOfProducts>
          <speciesReference species="MKP_minus_1_slash_MKP1_minus_thr_minus_deph_slash_MKP1_minus_thr_minus_deph_cplx"/>
        </listOfProducts>
        <kineticLaw>
          <notes>
            <body xmlns="http://www.w3.org/1999/xhtml">
		k1*MAPK_star*MKP_minus_1-k2*MKP_minus_1_slash_MKP1_minus_thr_minus_deph_slash_MKP1_minus_thr_minus_deph_cplx
	    </body>
          </notes>
          <math xmlns="http://www.w3.org/1998/Math/MathML">
            <apply>
              <minus/>
              <apply>
                <times/>
                <ci> k1 </ci>
                <ci> MAPK_star </ci>
                <ci> MKP_minus_1 </ci>
              </apply>
              <apply>
                <times/>
                <ci> k2 </ci>
                <ci> MKP_minus_1_slash_MKP1_minus_thr_minus_deph_slash_MKP1_minus_thr_minus_deph_cplx </ci>
              </apply>
            </apply>
          </math>
          <listOfParameters>
            <parameter id="k1" value="2.85714e-12" units="vol_uMINVsecINV"/>
            <parameter id="k2" value="1.6e-11" units="vol_secINV"/>
          </listOfParameters>
        </kineticLaw>
      </reaction>
      <reaction id="MKP_minus_1_slash_MKP1_minus_thr_minus_deph_2" reversible="false">
        <listOfReactants>
          <speciesReference species="MKP_minus_1_slash_MKP1_minus_thr_minus_deph_slash_MKP1_minus_thr_minus_deph_cplx"/>
        </listOfReactants>
        <listOfProducts>
          <speciesReference species="MAPK_slash_MAPK_minus_tyr"/>
          <speciesReference species="MKP_minus_1"/>
        </listOfProducts>
        <kineticLaw>
          <notes>
            <body xmlns="http://www.w3.org/1999/xhtml">
		k3*MKP_minus_1_slash_MKP1_minus_thr_minus_deph_slash_MKP1_minus_thr_minus_deph_cplx
	    </body>
          </notes>
          <math xmlns="http://www.w3.org/1998/Math/MathML">
            <apply>
              <times/>
              <ci> k3 </ci>
              <ci> MKP_minus_1_slash_MKP1_minus_thr_minus_deph_slash_MKP1_minus_thr_minus_deph_cplx </ci>
            </apply>
          </math>
          <listOfParameters>
            <parameter id="k3" value="4e-12" units="vol_secINV"/>
          </listOfParameters>
        </kineticLaw>
      </reaction>
      <reaction id="PPhosphatase2A_slash_craf_minus_deph_1">
        <notes>
          <body xmlns="http://www.w3.org/1999/xhtml">
	    See parent PPhosphatase2A for parms
          </body>
        </notes>
        <listOfReactants>
          <speciesReference species="MAPK_slash_craf_minus_1_star"/>
          <speciesReference species="PPhosphatase2A"/>
        </listOfReactants>
        <listOfProducts>
          <speciesReference species="PPhosphatase2A_slash_craf_minus_deph_slash_craf_minus_deph_cplx"/>
        </listOfProducts>
        <kineticLaw>
          <notes>
            <body xmlns="http://www.w3.org/1999/xhtml">
		k1*MAPK_slash_craf_minus_1_star*PPhosphatase2A-k2*PPhosphatase2A_slash_craf_minus_deph_slash_craf_minus_deph_cplx
	    </body>
          </notes>
          <math xmlns="http://www.w3.org/1998/Math/MathML">
            <apply>
              <minus/>
              <apply>
                <times/>
                <ci> k1 </ci>
                <ci> MAPK_slash_craf_minus_1_star </ci>
                <ci> PPhosphatase2A </ci>
              </apply>
              <apply>
                <times/>
                <ci> k2 </ci>
                <ci> PPhosphatase2A_slash_craf_minus_deph_slash_craf_minus_deph_cplx </ci>
              </apply>
            </apply>
          </math>
          <listOfParameters>
            <parameter id="k1" value="1.9161e-12" units="vol_uMINVsecINV"/>
            <parameter id="k2" value="2.4e-11" units="vol_secINV"/>
          </listOfParameters>
        </kineticLaw>
      </reaction>
      <reaction id="PPhosphatase2A_slash_craf_minus_deph_2" reversible="false">
        <listOfReactants>
          <speciesReference species="PPhosphatase2A_slash_craf_minus_deph_slash_craf_minus_deph_cplx"/>
        </listOfReactants>
        <listOfProducts>
          <speciesReference species="MAPK_slash_craf_minus_1"/>
          <speciesReference species="PPhosphatase2A"/>
        </listOfProducts>
        <kineticLaw>
          <notes>
            <body xmlns="http://www.w3.org/1999/xhtml">
		k3*PPhosphatase2A_slash_craf_minus_deph_slash_craf_minus_deph_cplx
	    </body>
          </notes>
          <math xmlns="http://www.w3.org/1998/Math/MathML">
            <apply>
              <times/>
              <ci> k3 </ci>
              <ci> PPhosphatase2A_slash_craf_minus_deph_slash_craf_minus_deph_cplx </ci>
            </apply>
          </math>
          <listOfParameters>
            <parameter id="k3" value="6e-12" units="vol_secINV"/>
          </listOfParameters>
        </kineticLaw>
      </reaction>
      <reaction id="PPhosphatase2A_slash_MAPKK_minus_deph_1">
        <notes>
          <body xmlns="http://www.w3.org/1999/xhtml">
	    See: Kyriakis et al Nature 358 pp 417-421 1992 Ahn et al Curr Op Cell Biol 4:992-999 1992 for this pathway. See parent PPhosphatase2A for parms.
          </body>
        </notes>
        <listOfReactants>
          <speciesReference species="MAPK_slash_MAPKK_star"/>
          <speciesReference species="PPhosphatase2A"/>
        </listOfReactants>
        <listOfProducts>
          <speciesReference species="PPhosphatase2A_slash_MAPKK_minus_deph_slash_MAPKK_minus_deph_cplx"/>
        </listOfProducts>
        <kineticLaw>
          <notes>
            <body xmlns="http://www.w3.org/1999/xhtml">
		k1*MAPK_slash_MAPKK_star*PPhosphatase2A-k2*PPhosphatase2A_slash_MAPKK_minus_deph_slash_MAPKK_minus_deph_cplx
	    </body>
          </notes>
          <math xmlns="http://www.w3.org/1998/Math/MathML">
            <apply>
              <minus/>
              <apply>
                <times/>
                <ci> k1 </ci>
                <ci> MAPK_slash_MAPKK_star </ci>
                <ci> PPhosphatase2A </ci>
              </apply>
              <apply>
                <times/>
                <ci> k2 </ci>
                <ci> PPhosphatase2A_slash_MAPKK_minus_deph_slash_MAPKK_minus_deph_cplx </ci>
              </apply>
            </apply>
          </math>
          <listOfParameters>
            <parameter id="k1" value="1.9161e-12" units="vol_uMINVsecINV"/>
            <parameter id="k2" value="2.4e-11" units="vol_secINV"/>
          </listOfParameters>
        </kineticLaw>
      </reaction>
      <reaction id="PPhosphatase2A_slash_MAPKK_minus_deph_2" reversible="false">
        <listOfReactants>
          <speciesReference species="PPhosphatase2A_slash_MAPKK_minus_deph_slash_MAPKK_minus_deph_cplx"/>
        </listOfReactants>
        <listOfProducts>
          <speciesReference species="MAPK_slash_MAPKK_minus_ser"/>
          <speciesReference species="PPhosphatase2A"/>
        </listOfProducts>
        <kineticLaw>
          <notes>
            <body xmlns="http://www.w3.org/1999/xhtml">
		k3*PPhosphatase2A_slash_MAPKK_minus_deph_slash_MAPKK_minus_deph_cplx
	    </body>
          </notes>
          <math xmlns="http://www.w3.org/1998/Math/MathML">
            <apply>
              <times/>
              <ci> k3 </ci>
              <ci> PPhosphatase2A_slash_MAPKK_minus_deph_slash_MAPKK_minus_deph_cplx </ci>
            </apply>
          </math>
          <listOfParameters>
            <parameter id="k3" value="6e-12" units="vol_secINV"/>
          </listOfParameters>
        </kineticLaw>
      </reaction>
      <reaction id="PPhosphatase2A_slash_MAPKK_minus_deph_minus_ser_1">
        <listOfReactants>
          <speciesReference species="MAPK_slash_MAPKK_minus_ser"/>
          <speciesReference species="PPhosphatase2A"/>
        </listOfReactants>
        <listOfProducts>
          <speciesReference species="PPhosphatase2A_slash_MAPKK_minus_deph_minus_ser_slash_MAPKK_minus_deph_minus_ser_cplx"/>
        </listOfProducts>
        <kineticLaw>
          <notes>
            <body xmlns="http://www.w3.org/1999/xhtml">
		k1*MAPK_slash_MAPKK_minus_ser*PPhosphatase2A-k2*PPhosphatase2A_slash_MAPKK_minus_deph_minus_ser_slash_MAPKK_minus_deph_minus_ser_cplx
	    </body>
          </notes>
          <math xmlns="http://www.w3.org/1998/Math/MathML">
            <apply>
              <minus/>
              <apply>
                <times/>
                <ci> k1 </ci>
                <ci> MAPK_slash_MAPKK_minus_ser </ci>
                <ci> PPhosphatase2A </ci>
              </apply>
              <apply>
                <times/>
                <ci> k2 </ci>
                <ci> PPhosphatase2A_slash_MAPKK_minus_deph_minus_ser_slash_MAPKK_minus_deph_minus_ser_cplx </ci>
              </apply>
            </apply>
          </math>
          <listOfParameters>
            <parameter id="k1" value="1.9161e-12" units="vol_uMINVsecINV"/>
            <parameter id="k2" value="2.4e-11" units="vol_secINV"/>
          </listOfParameters>
        </kineticLaw>
      </reaction>
      <reaction id="PPhosphatase2A_slash_MAPKK_minus_deph_minus_ser_2" reversible="false">
        <listOfReactants>
          <speciesReference species="PPhosphatase2A_slash_MAPKK_minus_deph_minus_ser_slash_MAPKK_minus_deph_minus_ser_cplx"/>
        </listOfReactants>
        <listOfProducts>
          <speciesReference species="MAPK_slash_MAPKK"/>
          <speciesReference species="PPhosphatase2A"/>
        </listOfProducts>
        <kineticLaw>
          <notes>
            <body xmlns="http://www.w3.org/1999/xhtml">
		k3*PPhosphatase2A_slash_MAPKK_minus_deph_minus_ser_slash_MAPKK_minus_deph_minus_ser_cplx
	    </body>
          </notes>
          <math xmlns="http://www.w3.org/1998/Math/MathML">
            <apply>
              <times/>
              <ci> k3 </ci>
              <ci> PPhosphatase2A_slash_MAPKK_minus_deph_minus_ser_slash_MAPKK_minus_deph_minus_ser_cplx </ci>
            </apply>
          </math>
          <listOfParameters>
            <parameter id="k3" value="6e-12" units="vol_secINV"/>
          </listOfParameters>
        </kineticLaw>
      </reaction>
      <reaction id="PPhosphatase2A_slash_craf_star_star_minus_deph_1">
        <notes>
          <body xmlns="http://www.w3.org/1999/xhtml">
	    Ueki et al JBC 269(22) pp 15756-15761 1994 show hyperphosphorylation of craf, so this is there to dephosphorylate it. Identity of phosphatase is not known to me, but it may be PP2A like the rest, so I have made it so.
          </body>
        </notes>
        <listOfReactants>
          <speciesReference species="MAPK_slash_craf_minus_1_star_star"/>
          <speciesReference species="PPhosphatase2A"/>
        </listOfReactants>
        <listOfProducts>
          <speciesReference species="PPhosphatase2A_slash_craf_star_star_minus_deph_slash_craf_star_star_minus_deph_cplx"/>
        </listOfProducts>
        <kineticLaw>
          <notes>
            <body xmlns="http://www.w3.org/1999/xhtml">
		k1*MAPK_slash_craf_minus_1_star_star*PPhosphatase2A-k2*PPhosphatase2A_slash_craf_star_star_minus_deph_slash_craf_star_star_minus_deph_cplx
	    </body>
          </notes>
          <math xmlns="http://www.w3.org/1998/Math/MathML">
            <apply>
              <minus/>
              <apply>
                <times/>
                <ci> k1 </ci>
                <ci> MAPK_slash_craf_minus_1_star_star </ci>
                <ci> PPhosphatase2A </ci>
              </apply>
              <apply>
                <times/>
                <ci> k2 </ci>
                <ci> PPhosphatase2A_slash_craf_star_star_minus_deph_slash_craf_star_star_minus_deph_cplx </ci>
              </apply>
            </apply>
          </math>
          <listOfParameters>
            <parameter id="k1" value="1.9161e-12" units="vol_uMINVsecINV"/>
            <parameter id="k2" value="2.4e-11" units="vol_secINV"/>
          </listOfParameters>
        </kineticLaw>
      </reaction>
      <reaction id="PPhosphatase2A_slash_craf_star_star_minus_deph_2" reversible="false">
        <listOfReactants>
          <speciesReference species="PPhosphatase2A_slash_craf_star_star_minus_deph_slash_craf_star_star_minus_deph_cplx"/>
        </listOfReactants>
        <listOfProducts>
          <speciesReference species="MAPK_slash_craf_minus_1_star"/>
          <speciesReference species="PPhosphatase2A"/>
        </listOfProducts>
        <kineticLaw>
          <notes>
            <body xmlns="http://www.w3.org/1999/xhtml">
		k3*PPhosphatase2A_slash_craf_star_star_minus_deph_slash_craf_star_star_minus_deph_cplx
	    </body>
          </notes>
          <math xmlns="http://www.w3.org/1998/Math/MathML">
            <apply>
              <times/>
              <ci> k3 </ci>
              <ci> PPhosphatase2A_slash_craf_star_star_minus_deph_slash_craf_star_star_minus_deph_cplx </ci>
            </apply>
          </math>
          <listOfParameters>
            <parameter id="k3" value="6e-12" units="vol_secINV"/>
          </listOfParameters>
        </kineticLaw>
      </reaction>
      <reaction id="Ras_slash_inact_minus_GEF_slash_basal_GEF_activity_1">
        <listOfReactants>
          <speciesReference species="Ras_slash_GDP_minus_Ras"/>
          <speciesReference species="Ras_slash_inact_minus_GEF"/>
        </listOfReactants>
        <listOfProducts>
          <speciesReference species="Ras_slash_inact_minus_GEF_slash_basal_GEF_activity_slash_basal_GEF_activity_cplx"/>
        </listOfProducts>
        <kineticLaw>
          <notes>
            <body xmlns="http://www.w3.org/1999/xhtml">
		k1*Ras_slash_GDP_minus_Ras*Ras_slash_inact_minus_GEF-k2*Ras_slash_inact_minus_GEF_slash_basal_GEF_activity_slash_basal_GEF_activity_cplx
	    </body>
          </notes>
          <math xmlns="http://www.w3.org/1998/Math/MathML">
            <apply>
              <minus/>
              <apply>
                <times/>
                <ci> k1 </ci>
                <ci> Ras_slash_GDP_minus_Ras </ci>
                <ci> Ras_slash_inact_minus_GEF </ci>
              </apply>
              <apply>
                <times/>
                <ci> k2 </ci>
                <ci> Ras_slash_inact_minus_GEF_slash_basal_GEF_activity_slash_basal_GEF_activity_cplx </ci>
              </apply>
            </apply>
          </math>
          <listOfParameters>
            <parameter id="k1" value="9.9e-15" units="vol_uMINVsecINV"/>
            <parameter id="k2" value="8e-14" units="vol_secINV"/>
          </listOfParameters>
        </kineticLaw>
      </reaction>
      <reaction id="Ras_slash_inact_minus_GEF_slash_basal_GEF_activity_2" reversible="false">
        <listOfReactants>
          <speciesReference species="Ras_slash_inact_minus_GEF_slash_basal_GEF_activity_slash_basal_GEF_activity_cplx"/>
        </listOfReactants>
        <listOfProducts>
          <speciesReference species="Ras_slash_GTP_minus_Ras"/>
          <speciesReference species="Ras_slash_inact_minus_GEF"/>
        </listOfProducts>
        <kineticLaw>
          <notes>
            <body xmlns="http://www.w3.org/1999/xhtml">
		k3*Ras_slash_inact_minus_GEF_slash_basal_GEF_activity_slash_basal_GEF_activity_cplx
	    </body>
          </notes>
          <math xmlns="http://www.w3.org/1998/Math/MathML">
            <apply>
              <times/>
              <ci> k3 </ci>
              <ci> Ras_slash_inact_minus_GEF_slash_basal_GEF_activity_slash_basal_GEF_activity_cplx </ci>
            </apply>
          </math>
          <listOfParameters>
            <parameter id="k3" value="2e-14" units="vol_secINV"/>
          </listOfParameters>
        </kineticLaw>
      </reaction>
      <reaction id="Ras_slash_GEF_star_slash_GEF_star_minus_act_minus_ras_1">
        <notes>
          <body xmlns="http://www.w3.org/1999/xhtml">
	    Kinetics same as GEF-bg-act-ras
          </body>
        </notes>
        <listOfReactants>
          <speciesReference species="Ras_slash_GDP_minus_Ras"/>
          <speciesReference species="Ras_slash_GEF_star"/>
        </listOfReactants>
        <listOfProducts>
          <speciesReference species="Ras_slash_GEF_star_slash_GEF_star_minus_act_minus_ras_slash_GEF_star_minus_act_minus_ras_cplx"/>
        </listOfProducts>
        <kineticLaw>
          <notes>
            <body xmlns="http://www.w3.org/1999/xhtml">
		k1*Ras_slash_GDP_minus_Ras*Ras_slash_GEF_star-k2*Ras_slash_GEF_star_slash_GEF_star_minus_act_minus_ras_slash_GEF_star_minus_act_minus_ras_cplx
	    </body>
          </notes>
          <math xmlns="http://www.w3.org/1998/Math/MathML">
            <apply>
              <minus/>
              <apply>
                <times/>
                <ci> k1 </ci>
                <ci> Ras_slash_GDP_minus_Ras </ci>
                <ci> Ras_slash_GEF_star </ci>
              </apply>
              <apply>
                <times/>
                <ci> k2 </ci>
                <ci> Ras_slash_GEF_star_slash_GEF_star_minus_act_minus_ras_slash_GEF_star_minus_act_minus_ras_cplx </ci>
              </apply>
            </apply>
          </math>
          <listOfParameters>
            <parameter id="k1" value="1.98e-13" units="vol_uMINVsecINV"/>
            <parameter id="k2" value="8e-14" units="vol_secINV"/>
          </listOfParameters>
        </kineticLaw>
      </reaction>
      <reaction id="Ras_slash_GEF_star_slash_GEF_star_minus_act_minus_ras_2" reversible="false">
        <listOfReactants>
          <speciesReference species="Ras_slash_GEF_star_slash_GEF_star_minus_act_minus_ras_slash_GEF_star_minus_act_minus_ras_cplx"/>
        </listOfReactants>
        <listOfProducts>
          <speciesReference species="Ras_slash_GTP_minus_Ras"/>
          <speciesReference species="Ras_slash_GEF_star"/>
        </listOfProducts>
        <kineticLaw>
          <notes>
            <body xmlns="http://www.w3.org/1999/xhtml">
		k3*Ras_slash_GEF_star_slash_GEF_star_minus_act_minus_ras_slash_GEF_star_minus_act_minus_ras_cplx
	    </body>
          </notes>
          <math xmlns="http://www.w3.org/1998/Math/MathML">
            <apply>
              <times/>
              <ci> k3 </ci>
              <ci> Ras_slash_GEF_star_slash_GEF_star_minus_act_minus_ras_slash_GEF_star_minus_act_minus_ras_cplx </ci>
            </apply>
          </math>
          <listOfParameters>
            <parameter id="k3" value="2e-14" units="vol_secINV"/>
          </listOfParameters>
        </kineticLaw>
      </reaction>
      <reaction id="Ras_slash_GAP_slash_GAP_minus_inact_minus_ras_1">
        <notes>
          <body xmlns="http://www.w3.org/1999/xhtml">
	    From Eccleston et al JBC 268(36)pp27012-19 get Kd &lt; 2uM, kcat - 10/sec From Martin et al Cell 63 843-849 1990 get Kd ~ 250 nM, kcat = 20/min I will go with the Eccleston figures as there are good error bars (10%). In general the values are reasonably close. k1 = 1.666e-3/sec, k2 = 1000/sec, k3 = 10/sec (note k3 is rate-limiting) 5 Nov 2002: Changed ratio term to 4 from 100. Now we have k1=8.25e-5; k2=40, k3=10. k3 is still rate-limiting.
          </body>
        </notes>
        <listOfReactants>
          <speciesReference species="Ras_slash_GTP_minus_Ras"/>
          <speciesReference species="Ras_slash_GAP"/>
        </listOfReactants>
        <listOfProducts>
          <speciesReference species="Ras_slash_GAP_slash_GAP_minus_inact_minus_ras_slash_GAP_minus_inact_minus_ras_cplx"/>
        </listOfProducts>
        <kineticLaw>
          <notes>
            <body xmlns="http://www.w3.org/1999/xhtml">
		k1*Ras_slash_GTP_minus_Ras*Ras_slash_GAP-k2*Ras_slash_GAP_slash_GAP_minus_inact_minus_ras_slash_GAP_minus_inact_minus_ras_cplx
	    </body>
          </notes>
          <math xmlns="http://www.w3.org/1998/Math/MathML">
            <apply>
              <minus/>
              <apply>
                <times/>
                <ci> k1 </ci>
                <ci> Ras_slash_GTP_minus_Ras </ci>
                <ci> Ras_slash_GAP </ci>
              </apply>
              <apply>
                <times/>
                <ci> k2 </ci>
                <ci> Ras_slash_GAP_slash_GAP_minus_inact_minus_ras_slash_GAP_minus_inact_minus_ras_cplx </ci>
              </apply>
            </apply>
          </math>
          <listOfParameters>
            <parameter id="k1" value="4.94856e-11" units="vol_uMINVsecINV"/>
            <parameter id="k2" value="4e-11" units="vol_secINV"/>
          </listOfParameters>
        </kineticLaw>
      </reaction>
      <reaction id="Ras_slash_GAP_slash_GAP_minus_inact_minus_ras_2" reversible="false">
        <listOfReactants>
          <speciesReference species="Ras_slash_GAP_slash_GAP_minus_inact_minus_ras_slash_GAP_minus_inact_minus_ras_cplx"/>
        </listOfReactants>
        <listOfProducts>
          <speciesReference species="Ras_slash_GDP_minus_Ras"/>
          <speciesReference species="Ras_slash_GAP"/>
        </listOfProducts>
        <kineticLaw>
          <notes>
            <body xmlns="http://www.w3.org/1999/xhtml">
		k3*Ras_slash_GAP_slash_GAP_minus_inact_minus_ras_slash_GAP_minus_inact_minus_ras_cplx
	    </body>
          </notes>
          <math xmlns="http://www.w3.org/1998/Math/MathML">
            <apply>
              <times/>
              <ci> k3 </ci>
              <ci> Ras_slash_GAP_slash_GAP_minus_inact_minus_ras_slash_GAP_minus_inact_minus_ras_cplx </ci>
            </apply>
          </math>
          <listOfParameters>
            <parameter id="k3" value="1e-11" units="vol_secINV"/>
          </listOfParameters>
        </kineticLaw>
      </reaction>
      <reaction id="Ras_slash_CaM_minus_GEF_slash_CaM_minus_GEF_minus_act_minus_ras_1">
        <notes>
          <body xmlns="http://www.w3.org/1999/xhtml">
	    Kinetics same as GEF-bg_act-ras
          </body>
        </notes>
        <listOfReactants>
          <speciesReference species="Ras_slash_GDP_minus_Ras"/>
          <speciesReference species="Ras_slash_CaM_minus_GEF"/>
        </listOfReactants>
        <listOfProducts>
          <speciesReference species="Ras_slash_CaM_minus_GEF_slash_CaM_minus_GEF_minus_act_minus_ras_slash_CaM_minus_GEF_minus_act_minus_ras_cplx"/>
        </listOfProducts>
        <kineticLaw>
          <notes>
            <body xmlns="http://www.w3.org/1999/xhtml">
		k1*Ras_slash_GDP_minus_Ras*Ras_slash_CaM_minus_GEF-k2*Ras_slash_CaM_minus_GEF_slash_CaM_minus_GEF_minus_act_minus_ras_slash_CaM_minus_GEF_minus_act_minus_ras_cplx
	    </body>
          </notes>
          <math xmlns="http://www.w3.org/1998/Math/MathML">
            <apply>
              <minus/>
              <apply>
                <times/>
                <ci> k1 </ci>
                <ci> Ras_slash_GDP_minus_Ras </ci>
                <ci> Ras_slash_CaM_minus_GEF </ci>
              </apply>
              <apply>
                <times/>
                <ci> k2 </ci>
                <ci> Ras_slash_CaM_minus_GEF_slash_CaM_minus_GEF_minus_act_minus_ras_slash_CaM_minus_GEF_minus_act_minus_ras_cplx </ci>
              </apply>
            </apply>
          </math>
          <listOfParameters>
            <parameter id="k1" value="1.98e-12" units="vol_uMINVsecINV"/>
            <parameter id="k2" value="8e-13" units="vol_secINV"/>
          </listOfParameters>
        </kineticLaw>
      </reaction>
      <reaction id="Ras_slash_CaM_minus_GEF_slash_CaM_minus_GEF_minus_act_minus_ras_2" reversible="false">
        <listOfReactants>
          <speciesReference species="Ras_slash_CaM_minus_GEF_slash_CaM_minus_GEF_minus_act_minus_ras_slash_CaM_minus_GEF_minus_act_minus_ras_cplx"/>
        </listOfReactants>
        <listOfProducts>
          <speciesReference species="Ras_slash_GTP_minus_Ras"/>
          <speciesReference species="Ras_slash_CaM_minus_GEF"/>
        </listOfProducts>
        <kineticLaw>
          <notes>
            <body xmlns="http://www.w3.org/1999/xhtml">
		k3*Ras_slash_CaM_minus_GEF_slash_CaM_minus_GEF_minus_act_minus_ras_slash_CaM_minus_GEF_minus_act_minus_ras_cplx
	    </body>
          </notes>
          <math xmlns="http://www.w3.org/1998/Math/MathML">
            <apply>
              <times/>
              <ci> k3 </ci>
              <ci> Ras_slash_CaM_minus_GEF_slash_CaM_minus_GEF_minus_act_minus_ras_slash_CaM_minus_GEF_minus_act_minus_ras_cplx </ci>
            </apply>
          </math>
          <listOfParameters>
            <parameter id="k3" value="2e-13" units="vol_secINV"/>
          </listOfParameters>
        </kineticLaw>
      </reaction>
      <reaction id="Shc_star_dot_Sos_dot_Grb2_slash_Sos_dot_Ras_GEF_1">
        <listOfReactants>
          <speciesReference species="Ras_slash_GDP_minus_Ras"/>
          <speciesReference species="Shc_star_dot_Sos_dot_Grb2"/>
        </listOfReactants>
        <listOfProducts>
          <speciesReference species="Shc_star_dot_Sos_dot_Grb2_slash_Sos_dot_Ras_GEF_slash_Sos_dot_Ras_GEF_cplx"/>
        </listOfProducts>
        <kineticLaw>
          <notes>
            <body xmlns="http://www.w3.org/1999/xhtml">
		k1*Ras_slash_GDP_minus_Ras*Shc_star_dot_Sos_dot_Grb2-k2*Shc_star_dot_Sos_dot_Grb2_slash_Sos_dot_Ras_GEF_slash_Sos_dot_Ras_GEF_cplx
	    </body>
          </notes>
          <math xmlns="http://www.w3.org/1998/Math/MathML">
            <apply>
              <minus/>
              <apply>
                <times/>
                <ci> k1 </ci>
                <ci> Ras_slash_GDP_minus_Ras </ci>
                <ci> Shc_star_dot_Sos_dot_Grb2 </ci>
              </apply>
              <apply>
                <times/>
                <ci> k2 </ci>
                <ci> Shc_star_dot_Sos_dot_Grb2_slash_Sos_dot_Ras_GEF_slash_Sos_dot_Ras_GEF_cplx </ci>
              </apply>
            </apply>
          </math>
          <listOfParameters>
            <parameter id="k1" value="1.98e-12" units="vol_uMINVsecINV"/>
            <parameter id="k2" value="8e-13" units="vol_secINV"/>
          </listOfParameters>
        </kineticLaw>
      </reaction>
      <reaction id="Shc_star_dot_Sos_dot_Grb2_slash_Sos_dot_Ras_GEF_2" reversible="false">
        <listOfReactants>
          <speciesReference species="Shc_star_dot_Sos_dot_Grb2_slash_Sos_dot_Ras_GEF_slash_Sos_dot_Ras_GEF_cplx"/>
        </listOfReactants>
        <listOfProducts>
          <speciesReference species="Ras_slash_GTP_minus_Ras"/>
          <speciesReference species="Shc_star_dot_Sos_dot_Grb2"/>
        </listOfProducts>
        <kineticLaw>
          <notes>
            <body xmlns="http://www.w3.org/1999/xhtml">
		k3*Shc_star_dot_Sos_dot_Grb2_slash_Sos_dot_Ras_GEF_slash_Sos_dot_Ras_GEF_cplx
	    </body>
          </notes>
          <math xmlns="http://www.w3.org/1998/Math/MathML">
            <apply>
              <times/>
              <ci> k3 </ci>
              <ci> Shc_star_dot_Sos_dot_Grb2_slash_Sos_dot_Ras_GEF_slash_Sos_dot_Ras_GEF_cplx </ci>
            </apply>
          </math>
          <listOfParameters>
            <parameter id="k3" value="2e-13" units="vol_secINV"/>
          </listOfParameters>
        </kineticLaw>
      </reaction>
      <reaction id="Basal_Translation_slash_basal_syn_1">
        <listOfReactants>
          <speciesReference species="AA"/>
          <speciesReference species="Basal_Translation"/>
        </listOfReactants>
        <listOfProducts>
          <speciesReference species="Basal_Translation_slash_basal_syn_slash_basal_syn_cplx"/>
        </listOfProducts>
        <kineticLaw>
          <notes>
            <body xmlns="http://www.w3.org/1999/xhtml">
		k1*AA*Basal_Translation-k2*Basal_Translation_slash_basal_syn_slash_basal_syn_cplx
	    </body>
          </notes>
          <math xmlns="http://www.w3.org/1998/Math/MathML">
            <apply>
              <minus/>
              <apply>
                <times/>
                <ci> k1 </ci>
                <ci> AA </ci>
                <ci> Basal_Translation </ci>
              </apply>
              <apply>
                <times/>
                <ci> k2 </ci>
                <ci> Basal_Translation_slash_basal_syn_slash_basal_syn_cplx </ci>
              </apply>
            </apply>
          </math>
          <listOfParameters>
            <parameter id="k1" value="1.81818e-12" units="vol_uMINVsecINV"/>
            <parameter id="k2" value="8e-14" units="vol_secINV"/>
          </listOfParameters>
        </kineticLaw>
      </reaction>
      <reaction id="Basal_Translation_slash_basal_syn_2" reversible="false">
        <listOfReactants>
          <speciesReference species="Basal_Translation_slash_basal_syn_slash_basal_syn_cplx"/>
        </listOfReactants>
        <listOfProducts>
          <speciesReference species="peptide"/>
          <speciesReference species="Basal_Translation"/>
        </listOfProducts>
        <kineticLaw>
          <notes>
            <body xmlns="http://www.w3.org/1999/xhtml">
		k3*Basal_Translation_slash_basal_syn_slash_basal_syn_cplx
	    </body>
          </notes>
          <math xmlns="http://www.w3.org/1998/Math/MathML">
            <apply>
              <times/>
              <ci> k3 </ci>
              <ci> Basal_Translation_slash_basal_syn_slash_basal_syn_cplx </ci>
            </apply>
          </math>
          <listOfParameters>
            <parameter id="k3" value="2e-14" units="vol_secINV"/>
          </listOfParameters>
        </kineticLaw>
      </reaction>
      <reaction id="Basal_Translation_slash_rad_basal_syn_1">
        <listOfReactants>
          <speciesReference species="rad_AA"/>
          <speciesReference species="Basal_Translation"/>
        </listOfReactants>
        <listOfProducts>
          <speciesReference species="Basal_Translation_slash_rad_basal_syn_slash_rad_basal_syn_cplx"/>
        </listOfProducts>
        <kineticLaw>
          <notes>
            <body xmlns="http://www.w3.org/1999/xhtml">
		k1*rad_AA*Basal_Translation-k2*Basal_Translation_slash_rad_basal_syn_slash_rad_basal_syn_cplx
	    </body>
          </notes>
          <math xmlns="http://www.w3.org/1998/Math/MathML">
            <apply>
              <minus/>
              <apply>
                <times/>
                <ci> k1 </ci>
                <ci> rad_AA </ci>
                <ci> Basal_Translation </ci>
              </apply>
              <apply>
                <times/>
                <ci> k2 </ci>
                <ci> Basal_Translation_slash_rad_basal_syn_slash_rad_basal_syn_cplx </ci>
              </apply>
            </apply>
          </math>
          <listOfParameters>
            <parameter id="k1" value="1.81818e-12" units="vol_uMINVsecINV"/>
            <parameter id="k2" value="8e-14" units="vol_secINV"/>
          </listOfParameters>
        </kineticLaw>
      </reaction>
      <reaction id="Basal_Translation_slash_rad_basal_syn_2" reversible="false">
        <listOfReactants>
          <speciesReference species="Basal_Translation_slash_rad_basal_syn_slash_rad_basal_syn_cplx"/>
        </listOfReactants>
        <listOfProducts>
          <speciesReference species="peptide"/>
          <speciesReference species="Basal_Translation"/>
        </listOfProducts>
        <kineticLaw>
          <notes>
            <body xmlns="http://www.w3.org/1999/xhtml">
		k3*Basal_Translation_slash_rad_basal_syn_slash_rad_basal_syn_cplx
	    </body>
          </notes>
          <math xmlns="http://www.w3.org/1998/Math/MathML">
            <apply>
              <times/>
              <ci> k3 </ci>
              <ci> Basal_Translation_slash_rad_basal_syn_slash_rad_basal_syn_cplx </ci>
            </apply>
          </math>
          <listOfParameters>
            <parameter id="k3" value="2e-14" units="vol_secINV"/>
          </listOfParameters>
        </kineticLaw>
      </reaction>
      <reaction id="num_40S_basal_slash_basal_1">
        <listOfReactants>
          <speciesReference species="S6Kinase_slash_40S_inact"/>
          <speciesReference species="num_40S_basal"/>
        </listOfReactants>
        <listOfProducts>
          <speciesReference species="num_40S_basal_slash_basal_slash_basal_cplx"/>
        </listOfProducts>
        <kineticLaw>
          <notes>
            <body xmlns="http://www.w3.org/1999/xhtml">
		k1*S6Kinase_slash_40S_inact*num_40S_basal-k2*num_40S_basal_slash_basal_slash_basal_cplx
	    </body>
          </notes>
          <math xmlns="http://www.w3.org/1998/Math/MathML">
            <apply>
              <minus/>
              <apply>
                <times/>
                <ci> k1 </ci>
                <ci> S6Kinase_slash_40S_inact </ci>
                <ci> num_40S_basal </ci>
              </apply>
              <apply>
                <times/>
                <ci> k2 </ci>
                <ci> num_40S_basal_slash_basal_slash_basal_cplx </ci>
              </apply>
            </apply>
          </math>
          <listOfParameters>
            <parameter id="k1" value="1.99998e-12" units="vol_uMINVsecINV"/>
            <parameter id="k2" value="4e-13" units="vol_secINV"/>
          </listOfParameters>
        </kineticLaw>
      </reaction>
      <reaction id="num_40S_basal_slash_basal_2" reversible="false">
        <listOfReactants>
          <speciesReference species="num_40S_basal_slash_basal_slash_basal_cplx"/>
        </listOfReactants>
        <listOfProducts>
          <speciesReference species="num_40S"/>
          <speciesReference species="num_40S_basal"/>
        </listOfProducts>
        <kineticLaw>
          <notes>
            <body xmlns="http://www.w3.org/1999/xhtml">
		k3*num_40S_basal_slash_basal_slash_basal_cplx
	    </body>
          </notes>
          <math xmlns="http://www.w3.org/1998/Math/MathML">
            <apply>
              <times/>
              <ci> k3 </ci>
              <ci> num_40S_basal_slash_basal_slash_basal_cplx </ci>
            </apply>
          </math>
          <listOfParameters>
            <parameter id="k3" value="1e-13" units="vol_secINV"/>
          </listOfParameters>
        </kineticLaw>
      </reaction>
      <reaction id="PTEN_slash_PIP3_dephosp_1">
        <listOfReactants>
          <speciesReference species="PIP3"/>
          <speciesReference species="PTEN"/>
        </listOfReactants>
        <listOfProducts>
          <speciesReference species="PTEN_slash_PIP3_dephosp_slash_PIP3_dephosp_cplx"/>
        </listOfProducts>
        <kineticLaw>
          <notes>
            <body xmlns="http://www.w3.org/1999/xhtml">
		k1*PIP3*PTEN-k2*PTEN_slash_PIP3_dephosp_slash_PIP3_dephosp_cplx
	    </body>
          </notes>
          <math xmlns="http://www.w3.org/1998/Math/MathML">
            <apply>
              <minus/>
              <apply>
                <times/>
                <ci> k1 </ci>
                <ci> PIP3 </ci>
                <ci> PTEN </ci>
              </apply>
              <apply>
                <times/>
                <ci> k2 </ci>
                <ci> PTEN_slash_PIP3_dephosp_slash_PIP3_dephosp_cplx </ci>
              </apply>
            </apply>
          </math>
          <listOfParameters>
            <parameter id="k1" value="3.437405416e-10" units="vol_uMINVsecINV"/>
            <parameter id="k2" value="2.2e-11" units="vol_secINV"/>
          </listOfParameters>
        </kineticLaw>
      </reaction>
      <reaction id="PTEN_slash_PIP3_dephosp_2" reversible="false">
        <listOfReactants>
          <speciesReference species="PTEN_slash_PIP3_dephosp_slash_PIP3_dephosp_cplx"/>
        </listOfReactants>
        <listOfProducts>
          <speciesReference species="PTEN"/>
        </listOfProducts>
        <kineticLaw>
          <notes>
            <body xmlns="http://www.w3.org/1999/xhtml">
		k3*PTEN_slash_PIP3_dephosp_slash_PIP3_dephosp_cplx
	    </body>
          </notes>
          <math xmlns="http://www.w3.org/1998/Math/MathML">
            <apply>
              <times/>
              <ci> k3 </ci>
              <ci> PTEN_slash_PIP3_dephosp_slash_PIP3_dephosp_cplx </ci>
            </apply>
          </math>
          <listOfParameters>
            <parameter id="k3" value="5.5e-12" units="vol_secINV"/>
          </listOfParameters>
        </kineticLaw>
      </reaction>
      <reaction id="Ras_minus_GTP_PI3K_slash_PIP2_phospho_Ras_minus_GTP_1">
        <listOfReactants>
          <speciesReference species="PI3K_mod_slash_PIP2"/>
          <speciesReference species="Ras_minus_GTP_PI3K"/>
        </listOfReactants>
        <listOfProducts>
          <speciesReference species="Ras_minus_GTP_PI3K_slash_PIP2_phospho_Ras_minus_GTP_slash_PIP2_phospho_Ras_minus_GTP_cplx"/>
        </listOfProducts>
        <kineticLaw>
          <notes>
            <body xmlns="http://www.w3.org/1999/xhtml">
		k1*PI3K_mod_slash_PIP2*Ras_minus_GTP_PI3K-k2*Ras_minus_GTP_PI3K_slash_PIP2_phospho_Ras_minus_GTP_slash_PIP2_phospho_Ras_minus_GTP_cplx
	    </body>
          </notes>
          <math xmlns="http://www.w3.org/1998/Math/MathML">
            <apply>
              <minus/>
              <apply>
                <times/>
                <ci> k1 </ci>
                <ci> PI3K_mod_slash_PIP2 </ci>
                <ci> Ras_minus_GTP_PI3K </ci>
              </apply>
              <apply>
                <times/>
                <ci> k2 </ci>
                <ci> Ras_minus_GTP_PI3K_slash_PIP2_phospho_Ras_minus_GTP_slash_PIP2_phospho_Ras_minus_GTP_cplx </ci>
              </apply>
            </apply>
          </math>
          <listOfParameters>
            <parameter id="k1" value="4.99998e-12" units="vol_uMINVsecINV"/>
            <parameter id="k2" value="1.6e-11" units="vol_secINV"/>
          </listOfParameters>
        </kineticLaw>
      </reaction>
      <reaction id="Ras_minus_GTP_PI3K_slash_PIP2_phospho_Ras_minus_GTP_2" reversible="false">
        <listOfReactants>
          <speciesReference species="Ras_minus_GTP_PI3K_slash_PIP2_phospho_Ras_minus_GTP_slash_PIP2_phospho_Ras_minus_GTP_cplx"/>
        </listOfReactants>
        <listOfProducts>
          <speciesReference species="PIP3"/>
          <speciesReference species="Ras_minus_GTP_PI3K"/>
        </listOfProducts>
        <kineticLaw>
          <notes>
            <body xmlns="http://www.w3.org/1999/xhtml">
		k3*Ras_minus_GTP_PI3K_slash_PIP2_phospho_Ras_minus_GTP_slash_PIP2_phospho_Ras_minus_GTP_cplx
	    </body>
          </notes>
          <math xmlns="http://www.w3.org/1998/Math/MathML">
            <apply>
              <times/>
              <ci> k3 </ci>
              <ci> Ras_minus_GTP_PI3K_slash_PIP2_phospho_Ras_minus_GTP_slash_PIP2_phospho_Ras_minus_GTP_cplx </ci>
            </apply>
          </math>
          <listOfParameters>
            <parameter id="k3" value="4e-12" units="vol_secINV"/>
          </listOfParameters>
        </kineticLaw>
      </reaction>
    </listOfReactions>
  </model>
</sbml>
